# Supplementary material for: Recombination events drives the emergence of Colombian Helicobacter pylori subpopulations with self-identity ancestry
Source: Virulence. 2022 Jul 15;13(1):1146–60. doi: 10.1080/21505594.2022.2095737 (PMC9291697; doi:10.1080/21505594.2022.2095737)
Supplement: Supplemental Material [file KVIR_A_2095737_SM6521.xlsx]

## Sheet: Supplemental table 1
Supplemental table 1. Detailed information of isolates included in the study.
ID	Strain	Status	GenomeAcc	Acces Number	Database	Country	Region	Previous Population Assigned	Current Population Assignment	Genome Length	Number of Contigs	Average GC Content	Number Of Genes
AFR001	K26A1	Included	https://www.ncbi.nlm.nih.gov/assembly/GCA_001653455.1	GCA_001653455.1	NCBI	Angola	Unknown	hpAfrica2	hpAfrica2	1570310	1	38.7211	1480
AFR002	EG_223	Included	https://enterobase.warwick.ac.uk/species/helicobacter/search_strains	HEL_AA2904AA	Enterobase	Egypt	Unknown	hspSWEurope	hspSWEuropeAustralia	1566053	27	38.3794	1463
AFR003	GAM100Ai	Included	https://www.ncbi.nlm.nih.gov/assembly/GCA_000310005.2	GCA_000310005.2	NCBI	Gambia	Unknown	hspAfrica1WAfrica	hspAfrica1WAfrica	1633043	46	38.6501	1529
AFR004	GAM101Biv	Included	https://www.ncbi.nlm.nih.gov/assembly/GCA_000344945.2	GCA_000344945.2	NCBI	Gambia	Unknown	hspAfrica1WAfrica	hspAfrica1WAfrica	1616343	53	38.4805	1518
AFR005	GAM103Bi	Included	https://www.ncbi.nlm.nih.gov/assembly/GCA_000344965.2	GCA_000344965.2	NCBI	Gambia	Unknown	hspAfrica1WAfrica	hspAfrica1WAfrica	1624694	45	39.1761	1508
AFR006	GAM105Ai	Included	https://www.ncbi.nlm.nih.gov/assembly/GCA_000344985.2	GCA_000344985.2	NCBI	Gambia	Unknown	hspAfrica1WAfrica	hspAfrica1WAfrica	1672031	47	39.0634	1555
AFR007	GAM112Ai	Included	https://www.ncbi.nlm.nih.gov/assembly/GCA_000345005.2	GCA_000345005.2	NCBI	Gambia	Unknown	hspAfrica1WAfrica	hspAfrica1WAfrica	1626900	51	39.4308	1522
AFR008	GAM114Ai	Included	https://www.ncbi.nlm.nih.gov/assembly/GCA_000345025.2	GCA_000345025.2	NCBI	Gambia	Unknown	hspAfrica1WAfrica	hspAfrica1WAfrica	1623315	31	40.147	1508
AFR009	GAM115Ai	Included	https://www.ncbi.nlm.nih.gov/assembly/GCA_000345045.2	GCA_000345045.2	NCBI	Gambia	Unknown	hspAfrica1WAfrica	hspAfrica1WAfrica	1685428	58	39.0628	1574
AFR010	GAM117Ai	Included	https://www.ncbi.nlm.nih.gov/assembly/GCA_000455765.1	GCA_000455765.1	NCBI	Gambia	Unknown	hspAfrica1WAfrica	hspAfrica1WAfrica	1644727	60	38.6859	1530
AFR011	GAM118Bi	Included	https://www.ncbi.nlm.nih.gov/assembly/GCA_000345085.2	GCA_000345085.2	NCBI	Gambia	Unknown	hspAfrica1WAfrica	hspAfrica1WAfrica	1684130	60	38.2721	1558
AFR012	GAM119Bi	Included	https://www.ncbi.nlm.nih.gov/assembly/GCA_000345105.2	GCA_000345105.2	NCBI	Gambia	Unknown	hspAfrica1WAfrica	hspAfrica1WAfrica	1662596	47	38.9555	1552
AFR013	GAM120Ai	Included	https://www.ncbi.nlm.nih.gov/assembly/GCA_000345125.2	GCA_000345125.2	NCBI	Gambia	Unknown	hspAfrica1WAfrica	hspAfrica1WAfrica	1688093	52	38.9028	1564
AFR014	GAM121Aii	Included	https://www.ncbi.nlm.nih.gov/assembly/GCA_000345145.2	GCA_000345145.2	NCBI	Gambia	Unknown	hspAfrica1WAfrica	hspAfrica1WAfrica	1666274	51	38.7197	1528
AFR015	GAM201Ai	Included	https://www.ncbi.nlm.nih.gov/assembly/GCA_000345065.2	GCA_000345065.2	NCBI	Gambia	Unknown	hspAfrica1WAfrica	hspAfrica1WAfrica	1615922	49	38.6189	1490
AFR016	GAM210Bi	Included	https://www.ncbi.nlm.nih.gov/assembly/GCA_000345165.2	GCA_000345165.2	NCBI	Gambia	Unknown	hspAfrica1NAmerica	hspAfrica1NAmerica	1622001	51	38.7567	1516
AFR017	GAM231Ai	Included	https://www.ncbi.nlm.nih.gov/assembly/GCA_000345185.2	GCA_000345185.2	NCBI	Gambia	Unknown	hspAfrica1WAfrica	hspAfrica1WAfrica	1625679	59	38.0022	1508
AFR018	GAM239Bi	Included	https://www.ncbi.nlm.nih.gov/assembly/GCA_000345205.2	GCA_000345205.2	NCBI	Gambia	Unknown	hspAfrica1WAfrica	hspAfrica1WAfrica	1634668	70	37.9941	1526
AFR019	GAM244Ai	Included	https://www.ncbi.nlm.nih.gov/assembly/GCA_000345225.2	GCA_000345225.2	NCBI	Gambia	Unknown	hspAfrica1WAfrica	hspAfrica1WAfrica	1598686	65	38.1006	1507
AFR020	GAM245Ai	Included	https://www.ncbi.nlm.nih.gov/assembly/GCA_000345245.2	GCA_000345245.2	NCBI	Gambia	Unknown	hspAfrica1WAfrica	hspAfrica1WAfrica	1653916	50	39.253	1532
AFR021	GAM246Ai	Included	https://www.ncbi.nlm.nih.gov/assembly/GCA_000345265.2	GCA_000345265.2	NCBI	Gambia	Unknown	hspAfrica1WAfrica	hspAfrica1WAfrica	1669835	46	39.2035	1568
AFR022	GAM249T	Included	https://www.ncbi.nlm.nih.gov/assembly/GCA_000345285.2	GCA_000345285.2	NCBI	Gambia	Unknown	hspAfrica1WAfrica	hspAfrica1WAfrica	1629080	40	39.1937	1524
AFR023	GAM250T	Included	https://www.ncbi.nlm.nih.gov/assembly/GCA_000345325.2	GCA_000345325.2	NCBI	Gambia	Unknown	hspAfrica1NAmerica	hspAfrica1NAmerica	1584596	50	39.1969	1473
AFR024	GAM254Ai	Included	https://www.ncbi.nlm.nih.gov/assembly/GCA_000345385.2	GCA_000345385.2	NCBI	Gambia	Unknown	hspAfrica1WAfrica	hspAfrica1WAfrica	1642173	48	38.2729	1531
AFR025	GAM260ASi	Included	https://www.ncbi.nlm.nih.gov/assembly/GCA_000345405.2	GCA_000345405.2	NCBI	Gambia	Unknown	hspAfrica1WAfrica	hspAfrica1WAfrica	1634306	60	38.5142	1521
AFR026	GAM260Bi	Included	https://www.ncbi.nlm.nih.gov/assembly/GCA_000345425.2	GCA_000345425.2	NCBI	Gambia	Unknown	hspAfrica1WAfrica	hspAfrica1WAfrica	1671995	55	38.9209	1559
AFR027	GAM260BSi	Included	https://www.ncbi.nlm.nih.gov/assembly/GCA_000345445.2	GCA_000345445.2	NCBI	Gambia	Unknown	hspAfrica1WAfrica	hspAfrica1WAfrica	1579292	57	38.8086	1487
AFR028	GAM263BFi	Included	https://www.ncbi.nlm.nih.gov/assembly/GCA_000345465.2	GCA_000345465.2	NCBI	Gambia	Unknown	hspAfrica1WAfrica	hspAfrica1WAfrica	1653267	49	39.046	1529
AFR029	GAM264Ai	Included	https://www.ncbi.nlm.nih.gov/assembly/GCA_000345485.2	GCA_000345485.2	NCBI	Gambia	Unknown	hspAfrica1WAfrica	hspAfrica1WAfrica	1608832	43	38.8354	1504
AFR030	GAM265BSii	Included	https://www.ncbi.nlm.nih.gov/assembly/GCA_000345505.2	GCA_000345505.2	NCBI	Gambia	Unknown	hspAfrica1WAfrica	hspAfrica1WAfrica	1665501	56	38.6827	1547
AFR031	GAM270ASi	Included	https://www.ncbi.nlm.nih.gov/assembly/GCA_000345545.2	GCA_000345545.2	NCBI	Gambia	Unknown	hspAfrica1WAfrica	hspAfrica1WAfrica	1652380	44	38.7747	1539
AFR032	GAM71Ai	Included	https://www.ncbi.nlm.nih.gov/assembly/GCA_000345585.2	GCA_000345585.2	NCBI	Gambia	Unknown	hspAfrica1WAfrica	hspAfrica1WAfrica	1605866	71	37.754	1494
AFR033	GAM80Ai	Included	https://www.ncbi.nlm.nih.gov/assembly/GCA_000345605.2	GCA_000345605.2	NCBI	Gambia	Unknown	hspAfrica1WAfrica	hspAfrica1WAfrica	1642594	44	38.5882	1512
AFR034	GAM83Bi	Included	https://www.ncbi.nlm.nih.gov/assembly/GCA_000345625.2	GCA_000345625.2	NCBI	Gambia	Unknown	hspAfrica1WAfrica	hspAfrica1WAfrica	1612179	50	38.5856	1523
AFR035	GAM96Ai	Included	https://www.ncbi.nlm.nih.gov/assembly/GCA_000345685.2	GCA_000345685.2	NCBI	Gambia	Unknown	hspAfrica1WAfrica	hspAfrica1WAfrica	1662167	72	38.2343	1543
AFR036	Gambia94_24	Included	https://www.ncbi.nlm.nih.gov/assembly/GCA_000185205.1	GCA_000185205.1	NCBI	Gambia	Unknown	hspAfrica1WAfrica	hspAfrica1WAfrica	1712468	2	38.2765	1588
AFR037	GAMchjs106B	Included	https://www.ncbi.nlm.nih.gov/assembly/GCA_000345705.2	GCA_000345705.2	NCBI	Gambia	Unknown	hspAfrica1WAfrica	hspAfrica1WAfrica	1582190	32	39.5403	1462
AFR038	GAMchjs114i	Included	https://www.ncbi.nlm.nih.gov/assembly/GCA_000346815.2	GCA_000345705.2	NCBI	Gambia	Unknown	hspAfrica1WAfrica	hspAfrica1WAfrica	1617328	53	38.3722	1512
AFR039	GAMchjs117Ai	Included	https://www.ncbi.nlm.nih.gov/assembly/GCA_000346835.2	GCA_000346835.2	NCBI	Gambia	Unknown	hspAfrica1WAfrica	hspAfrica1WAfrica	1617564	50	38.3259	1491
AFR040	GAMchjs124i	Included	https://www.ncbi.nlm.nih.gov/assembly/GCA_000346855.2	GCA_000346855.2	NCBI	Gambia	Unknown	hspAfrica1WAfrica	hspAfrica1WAfrica	1617681	49	38.794	1503
AFR041	GAMchjs136i	Included	https://www.ncbi.nlm.nih.gov/assembly/GCA_000346875.2	GCA_000346875.2	NCBI	Gambia	Unknown	hspAfrica1WAfrica	hspAfrica1WAfrica	1660591	63	38.5981	1549
AFR042	HP116Bi	Included	https://www.ncbi.nlm.nih.gov/assembly/GCA_000345725.2	GCA_000345725.2	NCBI	Gambia	Unknown	hspAfrica1WAfrica	hspAfrica1WAfrica	1652841	51	39.7105	1533
AFR043	SA40A	Included	https://www.ncbi.nlm.nih.gov/assembly/GCA_000475735.1	GCA_000475735.1	NCBI	SouthAfrica	Mpumalanga	hpAfrica2	hpAfrica2	1645049	42	37.8513	1535
AFR044	SA37A	Included	https://www.ncbi.nlm.nih.gov/assembly/GCA_000476015.1	GCA_000476015.1	NCBI	SouthAfrica	Mpumalanga	hspNEurope	hspSEurope	1599946	43	36.5113	1496
AFR045	SA144A	Included	https://www.ncbi.nlm.nih.gov/assembly/GCA_000475715.1	GCA_000475715.1	NCBI	SouthAfrica	Mpumalanga	hpAfrica2	hpAfrica2	1629847	37	37.7006	1612
AFR047	SA155C	Included	https://www.ncbi.nlm.nih.gov/assembly/GCA_000475915.1	GCA_000475915.1	NCBI	SouthAfrica	Mpumalanga	hpAfrica2	hpAfrica2	1663996	53	37.3761	1563
AFR048	SA156C	Included	https://www.ncbi.nlm.nih.gov/assembly/GCA_000604345.1	GCA_000604345.1	NCBI	SouthAfrica	Mpumalanga	hspAfrica1SAfrica	hspAfrica1SAfrica	1698250	70	37.323	1584
AFR050	SA158C	Included	https://www.ncbi.nlm.nih.gov/assembly/GCA_000476695.1	GCA_000476695.1	NCBI	SouthAfrica	Mpumalanga	hspAfrica1SAfrica	hspAfrica1SAfrica	1613772	52	38.6578	1492
AFR051	SA160C	Included	https://www.ncbi.nlm.nih.gov/assembly/GCA_000476935.1	GCA_000476935.1	NCBI	SouthAfrica	Mpumalanga	hpAfrica2	hpAfrica2	1657073	50	38.3301	1569
AFR052	SA161C	Included	https://www.ncbi.nlm.nih.gov/assembly/GCA_000475575.1	GCA_000475575.1	NCBI	SouthAfrica	Mpumalanga	hspAfrica1NAmerica	hspAfrica1SAfrica	1688820	60	37.5906	1582
AFR053	SA164C	Included	https://www.ncbi.nlm.nih.gov/assembly/GCA_000477215.1	GCA_000477215.1	NCBI	SouthAfrica	Mpumalanga	hspSEurope	hspSEurope	1612829	54	37.1374	1506
AFR054	SA166A	Included	https://www.ncbi.nlm.nih.gov/assembly/GCA_000476255.1	GCA_000476255.1	NCBI	SouthAfrica	Mpumalanga	hpAfrica2	hpAfrica2	1598966	47	37.6662	1549
AFR055	SA168C	Included	https://www.ncbi.nlm.nih.gov/assembly/GCA_000475755.1	GCA_000475755.1	NCBI	SouthAfrica	Mpumalanga	hspAfrica1SAfrica	hspAfrica1SAfrica	1646600	68	37.721	1558
AFR056	SA169C	Included	https://www.ncbi.nlm.nih.gov/assembly/GCA_000475955.1	GCA_000475955.1	NCBI	SouthAfrica	Mpumalanga	hpAfrica2	hpAfrica2	1661612	55	37.5905	1575
AFR057	SA170C	Included	https://www.ncbi.nlm.nih.gov/assembly/GCA_000477155.1	GCA_000477155.1	NCBI	SouthAfrica	Mpumalanga	hspAfrica1SAfrica	hspAfrica1SAfrica	1611204	49	38.2048	1508
AFR058	SA171C	Included	https://www.ncbi.nlm.nih.gov/assembly/GCA_000476735.1	GCA_000476735.1	NCBI	SouthAfrica	Mpumalanga	hspSEurope	hspSEurope	1611340	37	37.7677	1502
AFR059	SA172C	Included	https://www.ncbi.nlm.nih.gov/assembly/GCA_000476815.1	GCA_000476815.1	NCBI	SouthAfrica	Mpumalanga	hpAfrica2	hpAfrica2	1657599	48	38.2013	1528
AFR060	SA173C	Included	https://www.ncbi.nlm.nih.gov/assembly/GCA_000475695.1	GCA_000475695.1	NCBI	SouthAfrica	Mpumalanga	hspSEurope	hspSEurope	1656714	57	37.8568	1543
AFR061	SA174A	Included	https://www.ncbi.nlm.nih.gov/assembly/GCA_000477015.1	GCA_000477015.1	NCBI	SouthAfrica	Mpumalanga	hpAfrica2	hpAfrica2	1651580	84	38.9237	1544
AFR062	SA175A	Included	https://www.ncbi.nlm.nih.gov/assembly/GCA_000476895.1	GCA_000476895.1	NCBI	SouthAfrica	Mpumalanga	hpAfrica2	hpAfrica2	1611900	37	38.4655	1489
AFR063	SA194C	Included	https://www.ncbi.nlm.nih.gov/assembly/GCA_000475895.1	GCA_000475895.1	NCBI	SouthAfrica	Mpumalanga	hpAfrica2	hpAfrica2	1566326	52	37.5778	1470
AFR064	SA213C	Included	https://www.ncbi.nlm.nih.gov/assembly/GCA_000604305.1	GCA_000604305.1	NCBI	SouthAfrica	Mpumalanga	hspSEurope	hspSEurope	1618027	96	36.1502	1498
AFR065	SA220C	Included	https://www.ncbi.nlm.nih.gov/assembly/GCA_000476955.1	GCA_000476955.1	NCBI	SouthAfrica	Mpumalanga	hspAfrica1SAfrica	hspAfrica1SAfrica	1665550	59	37.6106	1541
AFR066	SA221C	Included	https://www.ncbi.nlm.nih.gov/assembly/GCA_000476855.1	GCA_000476855.1	NCBI	SouthAfrica	Mpumalanga	hspSEurope	hspSEurope	1625551	41	37.6488	1515
AFR067	SA222C	Included	https://www.ncbi.nlm.nih.gov/assembly/GCA_000476435.1	GCA_000476435.1	NCBI	SouthAfrica	Mpumalanga	hpAsia2	hpAsia2	1630022	38	39.1795	1553
AFR068	SA226A	Included	https://www.ncbi.nlm.nih.gov/assembly/GCA_000475655.1	GCA_000475655.1	NCBI	SouthAfrica	Mpumalanga	hspAfrica1SAfrica	hspAfrica1SAfrica	1704847	56	37.7153	1603
AFR069	SA227C	Included	https://www.ncbi.nlm.nih.gov/assembly/GCA_000476035.1	GCA_000476035.1	NCBI	SouthAfrica	Mpumalanga	hspAfrica1SAfrica	hspAfrica1SAfrica	1664860	63	37.1515	1552
AFR070	SA233C	Included	https://www.ncbi.nlm.nih.gov/assembly/GCA_000476615.1	GCA_000476615.1	NCBI	SouthAfrica	Mpumalanga	hpAfrica2	hpAfrica2	1581357	42	38.3638	1470
AFR071	SA251C	Included	https://www.ncbi.nlm.nih.gov/assembly/GCA_000476555.1	GCA_000476555.1	NCBI	SouthAfrica	Mpumalanga	hpAfrica2	hpAfrica2	1631426	52	37.6907	1516
AFR073	SA253C	Included	https://www.ncbi.nlm.nih.gov/assembly/GCA_000476475.1	GCA_000476475.1	NCBI	SouthAfrica	Mpumalanga	hpAfrica2	hpAfrica2	1645891	42	37.8702	1530
AFR074	SA29A	Included	https://www.ncbi.nlm.nih.gov/assembly/GCA_000476535.1	GCA_000476535.1	NCBI	SouthAfrica	Mpumalanga	hpAfrica2	hpAfrica2	1620625	41	38.3381	1693
AFR075	SA302C	Included	https://www.ncbi.nlm.nih.gov/assembly/GCA_000475515.1	GCA_000475515.1	NCBI	SouthAfrica	Mpumalanga	hspSEurope	hspSEurope	1571643	47	37.2322	1473
AFR076	SA303C	Included	https://www.ncbi.nlm.nih.gov/assembly/GCA_000476655.1	GCA_000476655.1	NCBI	SouthAfrica	Mpumalanga	hpAfrica2	hpAfrica2	1638198	87	36.4566	1517
AFR077	SA30C	Included	https://www.ncbi.nlm.nih.gov/assembly/GCA_000476875.1	GCA_000476875.1	NCBI	SouthAfrica	Mpumalanga	hspAfrica1SAfrica	hspAfrica1SAfrica	1663603	85	36.1909	1568
AFR078	SA36C	Included	https://www.ncbi.nlm.nih.gov/assembly/GCA_000476995.1	GCA_000476995.1	NCBI	SouthAfrica	Mpumalanga	hpAfrica2	hpAfrica2	1639584	50	36.7457	1533
AFR079	SA45C	Included	https://www.ncbi.nlm.nih.gov/assembly/GCA_000476975.1	GCA_000476975.1	NCBI	SouthAfrica	Mpumalanga	hspAfrica1SAfrica	hspAfrica1SAfrica	1640441	43	38.0986	1523
AFR080	SA46C	Included	https://www.ncbi.nlm.nih.gov/assembly/GCA_000475875.1	GCA_000475875.1	NCBI	SouthAfrica	Mpumalanga	hspAfrica1SAfrica	hspAfrica1SAfrica	1607413	46	38.2467	1636
AFR082	SA162A	Included	https://www.ncbi.nlm.nih.gov/assembly/GCA_000476115.1	GCA_000476115.1	NCBI	SouthAfrica	Mpumalanga	hspAfrica1SAfrica	hspAfrica1SAfrica	1666848	67	37.1038	1557
AFR083	SA214A	Included	https://www.ncbi.nlm.nih.gov/assembly/GCA_000476195.1	GCA_000476195.1	NCBI	SouthAfrica	Mpumalanga	hspAfrica1SAfrica	hspAfrica1SAfrica	1630634	52	37.442	1522
AFR084	SA301A	Included	https://www.ncbi.nlm.nih.gov/assembly/GCA_000476715.1	GCA_000476715.1	NCBI	SouthAfrica	Mpumalanga	hspAfrica1SAfrica	hspAfrica1SAfrica	1657549	50	37.6844	1570
AFR085	SA35C	Included	https://www.ncbi.nlm.nih.gov/assembly/GCA_000604265.1	GCA_000604265.1	NCBI	SouthAfrica	Mpumalanga	hspAfrica1SAfrica	hspAfrica1SAfrica	1658847	41	37.6654	1559
AFR086	CC33C	Included	https://www.ncbi.nlm.nih.gov/assembly/GCA_001653415.1	GCA_001653415.1	NCBI	SouthAfrica	CapeTown	hspAfrica1SAfrica	hspAfrica1SAfrica	1659899	1	38.9444	1569
AFR087	SouthAfrica20	Included	https://www.ncbi.nlm.nih.gov/assembly/GCA_000590775.1	GCA_000590775.1	NCBI	SouthAfrica	Johannesburgo	hpAfrica2	hpAfrica2	1622903	1	38.5747	1579
AFR089	SouthAfrica7	Included	https://www.ncbi.nlm.nih.gov/assembly/GCA_000185245.1	GCA_000185245.1	NCBI	SouthAfrica	Johannesburgo	hpAfrica2	hpAfrica2	1679829	2	36.1228	1570
AFR090	SA34A	Included	https://www.ncbi.nlm.nih.gov/assembly/GCA_000476415.1	GCA_000476415.1	NCBI	SouthAfrica	Mpumalanga	hpAfrica2	hpAfrica2	1644723	30	37.8474	1534
AFR091	SA146A	Included	https://www.ncbi.nlm.nih.gov/assembly/GCA_000477175.1	GCA_000477175.1	NCBI	SouthAfrica	Mpumalanga	hspAfrica1SAfrica	hspAfrica1SAfrica	1673021	42	37.6196	1567
AFR092	SA156A	Included	https://www.ncbi.nlm.nih.gov/assembly/GCA_000475775.1	GCA_000475775.1	NCBI	SouthAfrica	Mpumalanga	hspAfrica1SAfrica	hspAfrica1SAfrica	1699733	50	37.3253	1612
AFR093	SA157A	Included	https://www.ncbi.nlm.nih.gov/assembly/GCA_000475615.1	GCA_000475615.1	NCBI	SouthAfrica	Mpumalanga	hspAfrica1SAfrica	hspAfrica1SAfrica	1670045	69	37.9025	1559
AFR094	SA158A	Included	https://www.ncbi.nlm.nih.gov/assembly/GCA_000476075.1	GCA_000476075.1	NCBI	SouthAfrica	Mpumalanga	hspAfrica1SAfrica	hspAfrica1SAfrica	1614685	36	39.3337	1570
AFR095	SA161A	Included	https://www.ncbi.nlm.nih.gov/assembly/GCA_000476395.1	GCA_000476395.1	NCBI	SouthAfrica	Mpumalanga	hspAfrica1SAfrica	hspAfrica1NAmerica	1653643	47	38.1286	1599
AFR096	SA168A	Included	https://www.ncbi.nlm.nih.gov/assembly/GCA_000476675.1	GCA_000476675.1	NCBI	SouthAfrica	Mpumalanga	hspAfrica1SAfrica	hspAfrica1SAfrica	1641562	69	37.5802	1535
AFR097	SA220A	Included	https://www.ncbi.nlm.nih.gov/assembly/GCA_000475535.1	GCA_000475535.1	NCBI	SouthAfrica	Mpumalanga	hspAfrica1SAfrica	hspAfrica1SAfrica	1663953	74	37.2114	1541
AFR098	SA227A	Included	https://www.ncbi.nlm.nih.gov/assembly/GCA_000476035.1	GCA_000476035.1	NCBI	SouthAfrica	Mpumalanga	hspAfrica1SAfrica	hspAfrica1SAfrica	1661470	61	37.8304	1674
AFR099	SA30A	Included	https://www.ncbi.nlm.nih.gov/assembly/GCA_000476635.1	GCA_000476635.1	NCBI	SouthAfrica	Mpumalanga	hspAfrica1SAfrica	hspAfrica1SAfrica	1670038	62	36.7709	1582
AFR100	SA35A	Included	https://www.ncbi.nlm.nih.gov/assembly/GCA_000475495.1	GCA_000475495.1	NCBI	SouthAfrica	Mpumalanga	hspAfrica1SAfrica	hspAfrica1SAfrica	1658759	59	38.3619	1559
AFR101	SA45A	Included	https://www.ncbi.nlm.nih.gov/assembly/GCA_000475455.1	GCA_000475455.1	NCBI	SouthAfrica	Mpumalanga	hspAfrica1SAfrica	hspAfrica1SAfrica	1638238	54	38.2101	1524
AS001	Mandalay03	Included	https://pubmlst.org/bigsdb?db=pubmlst_helicobacter_isolates&page=seqbin&isolate_id=2619	2619	BIGSdb	Burma	Unknown	hpAsia2	hpAsia2	1603532	29	39.4532	1491
EUR001	19027	Included	https://pubmlst.org/helicobacter/		Muñoz et al., 2021	Belgium	Brussels	hspSEurope	hspSEurope	1655142	60	38.5069	1562
AS003	Mandalay30	Included	https://pubmlst.org/bigsdb?db=pubmlst_helicobacter_isolates&page=seqbin&isolate_id=2620	2620	BIGSdb	Burma	Unknown	hpAsia2	hpAsia2	1596925	45	38.3261	1495
AS004	Mandalay38	Included	https://pubmlst.org/bigsdb?db=pubmlst_helicobacter_isolates&page=seqbin&isolate_id=2621	2621	BIGSdb	Burma	Unknown	hspEAsia	hpEastAsia	1575000	44	37.4835	1503
EUR002	21580	Included	https://pubmlst.org/helicobacter/		Muñoz et al., 2021	Belgium	Brussels	hspSEurope	hspSEurope	1637810	41	39.0863	1549
EUR003	27935	Included	https://pubmlst.org/helicobacter/		Muñoz et al., 2021	Belgium	Brussels	hspSEurope	hspSEurope	1596878	42	38.9309	1482
AS007	Myanmar51	Included	https://doi.org/10.1371/journal.pgen.1006546.s006		Thorell et al., 2017	Burma	Unknown	hpAsia2	hpAsia2	1633349	45	38.7285	1544
AS008	Myanmar52	Included	https://doi.org/10.1371/journal.pgen.1006546.s006		Thorell et al., 2017	Burma	Unknown	hpAsia2	hpAsia2	1621631	31	38.7722	1534
AS009	Myanmar66	Included	https://doi.org/10.1371/journal.pgen.1006546.s006		Thorell et al., 2017	Burma	Unknown	hpAsia2	hpAsia2	1554504	26	39.4626	1454
EUR004	28861	Included	https://pubmlst.org/helicobacter/		Muñoz et al., 2021	Belgium	Brussels	hspSEurope	hspSEurope	1619541	47	39.2617	1504
AS011	Yangon142	Included	https://doi.org/10.1371/journal.pgen.1006546.s006		Thorell et al., 2017	Burma	Unknown	hpAsia2	hpAsia2	1628522	45	38.3792	1533
AS012	Yangon159	Included	https://doi.org/10.1371/journal.pgen.1006546.s006		Thorell et al., 2017	Burma	Unknown	hspSAmerind	hpEastAsia	1574936	36	37.7088	1503
AS013	Yangon173	Included	https://doi.org/10.1371/journal.pgen.1006546.s006		Thorell et al., 2017	Burma	Unknown	hspEAsia	hpEastAsia	1560017	38	37.759	1484
AS014	Yangon179	Included	https://doi.org/10.1371/journal.pgen.1006546.s006		Thorell et al., 2017	Burma	Unknown	hpAsia2	hpAsia2	1609742	34	38.5725	1520
EUR005	29009	Included	https://pubmlst.org/helicobacter/		Muñoz et al., 2021	Belgium	Brussels	hspSEurope	hspSEurope	1651445	46	38.8847	1550
AS016	Yangon190	Included	https://doi.org/10.1371/journal.pgen.1006546.s006		Thorell et al., 2017	Burma	Unknown	hpAsia2	hpAsia2	1636179	55	37.2685	1528
AS017	Yangon202	Included	https://doi.org/10.1371/journal.pgen.1006546.s006		Thorell et al., 2017	Burma	Unknown	hpAsia2	hpAsia2	1608290	33	38.714	1495
AS018	Yangon222	Included	https://doi.org/10.1371/journal.pgen.1006546.s006		Thorell et al., 2017	Burma	Unknown	hspEAsia	hpEastAsia	1646000	50	37.5198	1570
AS019	Yangon233	Included	https://doi.org/10.1371/journal.pgen.1006546.s006		Thorell et al., 2017	Burma	Unknown	hpAsia2	hpAsia2	1594143	40	38.7913	1503
AS020	Yangon244	Included	https://doi.org/10.1371/journal.pgen.1006546.s006		Thorell et al., 2017	Burma	Unknown	hspEAsia	hpEastAsia	1574084	44	37.3358	1512
AS021	D33	Included	https://www.ncbi.nlm.nih.gov/assembly/GCA_000709945.1	GCA_000709945.1	NCBI	China	Qingdao	hspEAsia	hpEastAsia	1545148	64	38.2656	1469
AS022	HLJ039	Included	https://www.ncbi.nlm.nih.gov/assembly/GCA_000521245.1	GCA_000521245.1	NCBI	China	Beijing	hspEAsia	hpEastAsia	1609997	34	36.8792	1549
AS023	HLJHP193	Included	https://www.ncbi.nlm.nih.gov/assembly/GCA_000287835.1	GCA_000287835.1	NCBI	China	Heilongjiang	hspEAsia	hpEastAsia	1569327	10	36.3179	1491
AS024	HLJHP253	Included	https://www.ncbi.nlm.nih.gov/assembly/GCA_000287775.1	GCA_000287775.1	NCBI	China	Heilongjiang	hspEAsia	hpEastAsia	1589603	11	38.0096	1518
AS025	HLJHP256	Included	https://www.ncbi.nlm.nih.gov/assembly/GCA_000287735.1	GCA_000287735.1	NCBI	China	Heilongjiang	hspEAsia	hpEastAsia	1576405	14	37.9982	1494
AS026	HLJHP271	Included	https://www.ncbi.nlm.nih.gov/assembly/GCA_000287755.1	GCA_000287755.1	NCBI	China	Heilongjiang	hspEAsia	hpEastAsia	1588229	11	37.1492	1518
EUR006	29373	Included	https://pubmlst.org/helicobacter/		Muñoz et al., 2021	Belgium	Brussels	hspNEurope	hspNEurope	1551759	31	39.5815	1453
EUR007	31181	Included	https://pubmlst.org/helicobacter/		Muñoz et al., 2021	Belgium	Brussels	hspSEurope	hspSEurope	1615744	43	38.9944	1501
EUR009	33375	Included	https://pubmlst.org/helicobacter/		Muñoz et al., 2021	Belgium	Brussels	hspSEurope	hspSEurope	1615951	51	38.9415	1548
EUR010	34320	Included	https://pubmlst.org/helicobacter/		Muñoz et al., 2021	Belgium	Brussels	hspSWEurope	hspSWEurope	1620829	44	38.9771	1522
EUR040	Fr-B58-M	Included	10.1038/srep42471		Muñoz et al., 2021	France	Unknown	hpEastAsia	hpEastAsia	1573221	46	38.1534	1502
EUR041	Fr-G12-G	Included	10.1038/srep42471		Muñoz et al., 2021	France	Unknown	hspAfrica1MiscAmerica	hspSWEuropeNorthAmerica	1701531	55	38.094	1572
EUR046	GC34-HL	Included	10.1186/s12915-018-0550-3		Muñoz et al., 2021	France	Bordeaux	hspSEurope	hspSEurope	1604342	53	38.974	1514
AS037	YN1_91	Included	https://www.ncbi.nlm.nih.gov/assembly/GCA_000740095.1	GCA_000740095.1	NCBI	China	Yunnan	hspEAsia	hpEastAsia	1609835	11	38.9711	1532
EUR049	GC62-HL-2	Included	10.1038/srep42471		Muñoz et al., 2021	France	Bordeaux	hspSEurope	hspSEurope	1621557	75	39.3728	1501
AS002	Mandalay13	Included	https://figshare.com/articles/Helicobacter_pylori_from_clinical_gastric_infection/5245837		Muñoz et al., 2021	Burma	Unknown	hspSEurope	hspSEurope	1630410	47	38.1887	1521
AS005	Mandalay46	Included	https://figshare.com/articles/Helicobacter_pylori_from_clinical_gastric_infection/5245837		Muñoz et al., 2021	Burma	Unknown	hspSEurope	hspSEurope	1635936	45	38.2244	1533
AS006	Mandalay60	Included	https://figshare.com/articles/Helicobacter_pylori_from_clinical_gastric_infection/5245837		Muñoz et al., 2021	Burma	Unknown	hpAsia2	hpAsia2	1609429	44	38.5426	1515
CAM015	Nic15-C	Included	10.1186/s12862-016-0619-y		Muñoz et al., 2021	Nicaragua	Managua	hspSWEurope	hspSWEurope	1636264	32	38.2146	1521
CAM019	Nic19-C	Included	10.1186/s12862-016-0619-y		Muñoz et al., 2021	Nicaragua	Managua	hspAfrica1Nicaragua	hspAfrica1Nicaragua	1650301	21	38.3986	1519
AS049	YN4_84	Included	https://www.ncbi.nlm.nih.gov/assembly/GCA_000740115.1	GCA_000740115.1	NCBI	China	Yunnan	hspEAsia	hpEastAsia	1633405	9	37.9384	1559
AS050	FD506	Included	https://www.ncbi.nlm.nih.gov/assembly/GCA_000295995.2	GCA_000295995.2	NCBI	Malaysia	KualaLumpur	hpEastAsia	hpEastAsia	1615241	105	38.9042	1510
AS051	FD568	Included	https://www.ncbi.nlm.nih.gov/assembly/GCA_000296035.2	GCA_000296035.2	NCBI	Malaysia	KualaLumpur	hpEastAsia	hpEastAsia	1610163	113	39.1535	1499
AS052	FD577	Included	https://www.ncbi.nlm.nih.gov/assembly/GCA_000296055.2	GCA_000296055.2	NCBI	Malaysia	KualaLumpur	hpEastAsia	hpEastAsia	1625905	74	38.3991	1541
AS053	UM023	Included	https://www.ncbi.nlm.nih.gov/assembly/GCA_000444325.1	GCA_000444325.1	NCBI	Malaysia	KualaLumpur	hpEastAsia	hpEastAsia	1623075	34	38.5381	1530
AS054	UM038	Included	https://www.ncbi.nlm.nih.gov/assembly/GCA_000444345.1	GCA_000444345.1	NCBI	Malaysia	KualaLumpur	hpEastAsia	hpEastAsia	1762049	44	38.5223	1617
AS055	UM065	Included	https://www.ncbi.nlm.nih.gov/assembly/GCA_000444365.1	GCA_000444365.1	NCBI	Malaysia	KualaLumpur	hpEastAsia	hpEastAsia	1586653	38	38.4847	1466
AS056	UM066	Included	https://www.ncbi.nlm.nih.gov/assembly/GCA_000451025.1	GCA_000451025.1	NCBI	Malaysia	KualaLumpur	hpEastAsia	hpEastAsia	1694163	34	38.4471	1587
AS057	UM077	Included	https://www.ncbi.nlm.nih.gov/assembly/GCA_000444725.1	GCA_000444725.1	NCBI	Malaysia	KualaLumpur	hpEastAsia	hpEastAsia	1619377	53	38.1127	1518
AS058	UM085	Included	https://www.ncbi.nlm.nih.gov/assembly/GCA_000444745.1	GCA_000444745.1	NCBI	Malaysia	KualaLumpur	hpEastAsia	hpEastAsia	1645062	50	38.2219	1524
AS059	UM111	Included	https://www.ncbi.nlm.nih.gov/assembly/GCA_000444305.1	GCA_000444305.1	NCBI	Malaysia	KualaLumpur	hpEastAsia	hpEastAsia	1663127	38	38.3667	1552
AS060	83	Included	https://www.ncbi.nlm.nih.gov/assembly/GCA_000213135.1	GCA_000213135.1	NCBI	Unknown	Unknown	hpEastAsia	hpEastAsia	1617426	1	38.7226	1558
AS061	Santal49	Included	https://www.ncbi.nlm.nih.gov/assembly/GCA_000224575.1	GCA_000224575.1	NCBI	India	WestBengal	hpAsia2	hpAsia2	1610830	2	38.1898	1510
AS063	India7	Included	https://www.ncbi.nlm.nih.gov/assembly/GCA_000185185.1	GCA_000185185.1	NCBI	India	Unknown	hpAsia2	hpAsia2	1675918	1	38.8974	1569
AS064	L7	Included	https://www.ncbi.nlm.nih.gov/assembly/GCA_001653375.1	GCA_001653375.1	NCBI	India	Ladakh	hpAsia2	hspIndigenous	1617826	1	38.8251	1551
AS065	NAK7	Included	https://www.ncbi.nlm.nih.gov/assembly/GCA_000401295.1	GCA_000401295.1	NCBI	India	Hyderabad	hpAsia2	hpAsia2	1586710	68	38.1824	1482
CAM020	Nic20-A	Included	10.1186/s12862-016-0619-y		Muñoz et al., 2021	Nicaragua	Managua	hspSWEurope	hspSWEuropeSouthAmerica	1601554	37	38.6256	1495
AS067	FD430	Included	https://www.ncbi.nlm.nih.gov/assembly/GCA_000295975.2	GCA_000295975.2	NCBI	Malaysia	KualaLumpur	hpAsia2	hpAsia2	1640355	129	39.4443	1535
AS068	FD535	Included	https://www.ncbi.nlm.nih.gov/assembly/GCA_000296015.2	GCA_000296015.2	NCBI	India	KualaLumpur	hpAsia2	hpAsia2	1671564	81	39.5456	1561
AS069	NAB47	Included	https://www.ncbi.nlm.nih.gov/assembly/GCA_000256075.2	GCA_000256075.2	NCBI	India	BangaloreNorth	hpAsia2	hpAsia2	1585921	107	38.9044	1472
AS070	UM067	Included	https://www.ncbi.nlm.nih.gov/assembly/GCA_000444785.1	GCA_000444785.1	NCBI	India	KualaLumpur	Unknown	hpAsia2	1680838	44	38.8837	1568
AS071	Manado_1	Included	https://www.ncbi.nlm.nih.gov/assembly/GCA_000766035.1	GCA_000766035.1	NCBI	Indonesia	Sulawesi	hspEAsia	hpEastAsia	1539815	38	38.0171	1479
AS072	35A	Included	https://www.ncbi.nlm.nih.gov/assembly/GCA_000178935.2	GCA_000178935.2	NCBI	Japan	Unknown	hspEAsia	hpEastAsia	1566655	1	38.8671	1497
AS073	98_10	Included	https://www.ncbi.nlm.nih.gov/assembly/GCA_000172935.1	GCA_000172935.1	NCBI	Japan	Unknown	hspEAsia	hpEastAsia	1571772	51	38.2593	1535
AS074	CPY1124	Included	https://www.ncbi.nlm.nih.gov/assembly/GCA_000275225.2	GCA_000275225.2	NCBI	Japan	Yamaguchi	hspEAsia	hpEastAsia	1560199	12	39.0229	1535
AS075	CPY1313	Included	https://www.ncbi.nlm.nih.gov/assembly/GCA_000275205.1	GCA_000275205.1	NCBI	Japan	Yamaguchi	hspEAsia	hpEastAsia	1581437	5	38.809	1550
AS076	CPY1662	Included	https://www.ncbi.nlm.nih.gov/assembly/GCA_000349505.1	GCA_000349505.1	NCBI	Japan	Yamaguchi	hspEAsia	hpEastAsia	1595824	9	38.2157	1529
AS077	CPY1962	Included	https://www.ncbi.nlm.nih.gov/assembly/GCA_000275185.1	GCA_000275185.1	NCBI	Japan	Yamaguchi	hspEAsia	hpEastAsia	1561561	8	37.9913	1513
AS078	CPY3281	Included	https://www.ncbi.nlm.nih.gov/assembly/GCA_000274725.1	GCA_000274725.1	NCBI	Japan	Yamaguchi	hspEAsia	hpEastAsia	1606528	8	38.7753	1607
AS079	CPY6081	Included	https://www.ncbi.nlm.nih.gov/assembly/GCA_000274705.1	GCA_000274705.1	NCBI	Japan	Yamaguchi	hspEAsia	hpEastAsia	1599100	9	38.7535	1560
AS080	CPY6261	Included	https://www.ncbi.nlm.nih.gov/assembly/GCA_000274685.1	GCA_000274685.1	NCBI	Japan	Yamaguchi	hspEAsia	hpEastAsia	1608996	5	38.1055	1555
AS081	CPY6271	Included	https://www.ncbi.nlm.nih.gov/assembly/GCA_000274665.1	GCA_000274665.1	NCBI	Japan	Yamaguchi	hspEAsia	hpEastAsia	1602120	8	37.8189	1533
AS082	CPY6311	Included	https://www.ncbi.nlm.nih.gov/assembly/GCA_000274645.2	GCA_000274645.2	NCBI	Japan	Yamaguchi	hspEAsia	hpEastAsia	1591163	8	38.1851	1536
AS083	F16	Included	https://www.ncbi.nlm.nih.gov/assembly/GCA_000270005.1	GCA_000270005.1	NCBI	Japan	Unknown	hspEAsia	hpEastAsia	1575399	1	38.8845	1507
AS084	F30	Included	https://www.ncbi.nlm.nih.gov/assembly/GCA_000270025.1	GCA_000270025.1	NCBI	Japan	Unknown	hspEAsia	hpEastAsia	1579693	2	36.4813	1496
AS085	F32	Included	https://www.ncbi.nlm.nih.gov/assembly/GCA_000270045.1	GCA_000270045.1	NCBI	Japan	Unknown	hspEAsia	hpEastAsia	1581461	2	37.8033	1504
AS086	F57	Included	https://www.ncbi.nlm.nih.gov/assembly/GCA_000270065.1	GCA_000270065.1	NCBI	Japan	Unknown	hspEAsia	hpEastAsia	1609006	1	38.7275	1528
AS087	oki102	Included	https://www.ncbi.nlm.nih.gov/assembly/GCA_000600045.1	GCA_000600045.1	NCBI	Japan	Okinawa	hspSAmerind	hspIndigenous	1633212	1	38.8065	1525
AS088	oki112	Included	https://www.ncbi.nlm.nih.gov/assembly/GCA_000600085.1	GCA_000600085.1	NCBI	Japan	Okinawa	hspSAmerind	hspIndigenous	1637925	1	38.811	1533
AS089	oki128	Included	https://www.ncbi.nlm.nih.gov/assembly/GCA_000600125.1	GCA_000600125.1	NCBI	Japan	Okinawa	hspSAmerind	hpEastAsia	1553826	1	38.9726	1492
AS090	oki154	Included	https://www.ncbi.nlm.nih.gov/assembly/GCA_000600145.1	GCA_000600145.1	NCBI	Japan	Okinawa	hspSAmerind	hpEastAsia	1599700	1	38.7951	1533
AS091	oki422	Included	https://www.ncbi.nlm.nih.gov/assembly/GCA_000600165.1	GCA_000600165.1	NCBI	Japan	Okinawa	hspSAmerind	hspIndigenous	1634852	1	38.8287	1535
AS092	oki673	Included	https://www.ncbi.nlm.nih.gov/assembly/GCA_000600185.1	GCA_000600185.1	NCBI	Japan	Okinawa	hspSAmerind	hpEastAsia	1595058	1	38.8203	1530
AS093	oki828	Included	https://www.ncbi.nlm.nih.gov/assembly/GCA_000600205.1	GCA_000600205.1	NCBI	Japan	Okinawa	hspSAmerind	hpEastAsia	1600345	1	38.8037	1537
AS094	oki898	Included	https://www.ncbi.nlm.nih.gov/assembly/GCA_000600225.1	GCA_000600225.1	NCBI	Japan	Okinawa	hspSAmerind	hspIndigenous	1634875	1	38.8257	1514
AS095	OK113	Included	https://www.ncbi.nlm.nih.gov/assembly/GCA_000348865.1	GCA_000348865.1	NCBI	Japan	Okinawa	hpEastAsia	hpEastAsia	1616617	1	38.7301	1537
AS097	OK144	Included	https://www.ncbi.nlm.nih.gov/pmc/articles/PMC8942036/bin/mgen-8-0676-s002.xlsx		You et al., 2022	Japan	Okinawa	Unknown	hspIndigenous	1655983	1	38.8759	1556
AS101	OK188	Included	https://www.ncbi.nlm.nih.gov/pmc/articles/PMC8942036/bin/mgen-8-0676-s002.xlsx		You et al., 2022	Japan	Okinawa	Unknown	hpEastAsia	1619751	1	38.6149	1565
AS102	OK301	Included	https://www.ncbi.nlm.nih.gov/pmc/articles/PMC8942036/bin/mgen-8-0676-s002.xlsx		You et al., 2022	Japan	Okinawa	Unknown	hpEastAsia	1573576	2	35.6642	1522
AS103	OK302	Included	https://www.ncbi.nlm.nih.gov/pmc/articles/PMC8942036/bin/mgen-8-0676-s002.xlsx		You et al., 2022	Japan	Okinawa	Unknown	hpEastAsia	1563266	1	38.9339	1488
AS104	OK305	Included	https://www.ncbi.nlm.nih.gov/pmc/articles/PMC8942036/bin/mgen-8-0676-s002.xlsx		You et al., 2022	Japan	Okinawa	Unknown	hpEastAsia	1642131	1	38.6467	1606
AS105	OK306	Included	https://www.ncbi.nlm.nih.gov/pmc/articles/PMC8942036/bin/mgen-8-0676-s002.xlsx		You et al., 2022	Japan	Okinawa	Unknown	hpEastAsia	1587201	1	38.892	1524
AS106	OK308	Included	https://www.ncbi.nlm.nih.gov/pmc/articles/PMC8942036/bin/mgen-8-0676-s002.xlsx		You et al., 2022	Japan	Okinawa	Unknown	hpEastAsia	1597265	1	38.8025	1554
AS107	OK310	Included	https://www.ncbi.nlm.nih.gov/assembly/GCA_000348885.1	GCA_000348885.1	NCBI	Japan	Okinawa	hpEastAsia	hpEastAsia	1595436	2	37.595	1511
AS108	OK311	Included	https://www.ncbi.nlm.nih.gov/pmc/articles/PMC8942036/bin/mgen-8-0676-s002.xlsx		You et al., 2022	Japan	Okinawa	Unknown	hpEastAsia	1583795	1	38.8754	1513
AS109	OK312	Included	https://www.ncbi.nlm.nih.gov/pmc/articles/PMC8942036/bin/mgen-8-0676-s002.xlsx		You et al., 2022	Japan	Okinawa	Unknown	hpEastAsia	1567222	1	38.9208	1649
AS110	OK313	Included	https://www.ncbi.nlm.nih.gov/pmc/articles/PMC8942036/bin/mgen-8-0676-s002.xlsx		You et al., 2022	Japan	Okinawa	Unknown	hpEastAsia	1608985	1	38.7184	1535
AS111	OK314	Included	https://www.ncbi.nlm.nih.gov/pmc/articles/PMC8942036/bin/mgen-8-0676-s002.xlsx		You et al., 2022	Japan	Okinawa	Unknown	hpEastAsia	1652988	1	38.5835	1572
AS112	OK316	Included	https://www.ncbi.nlm.nih.gov/pmc/articles/PMC8942036/bin/mgen-8-0676-s002.xlsx		You et al., 2022	Japan	Okinawa	Unknown	hpEastAsia	1768253	3	36.4199	1638
AS113	OK317	Included	https://www.ncbi.nlm.nih.gov/pmc/articles/PMC8942036/bin/mgen-8-0676-s002.xlsx		You et al., 2022	Japan	Okinawa	Unknown	hspSWEuropeSouthAmerica	1649151	1	38.9127	1572
AS114	22	Included	https://www.ncbi.nlm.nih.gov/assembly/GCA_001278515.1	GCA_001278515.1	NCBI	Kuwait	KuwaitCity	hspSEurope	hspSEurope	1650014	73	38.6064	1535
AS115	45	Included	https://www.ncbi.nlm.nih.gov/assembly/GCA_001278545.1	GCA_001278545.1	NCBI	Kuwait	KuwaitCity	hspSEurope	hspSEurope	1642618	55	38.6331	1514
AS116	59	Included	https://www.ncbi.nlm.nih.gov/assembly/GCA_001278525.1	GCA_001278525.1	NCBI	Kuwait	KuwaitCity	hspSEurope	hspSEurope	1667210	59	38.6676	1539
AS117	FD662	Included	https://www.ncbi.nlm.nih.gov/assembly/GCA_000296095.2	GCA_000296095.2	NCBI	Malaysia	KualaLumpur	hpAsia2	hpAsia2	1659453	66	39.1583	1552
AS118	FD719	Included	https://www.ncbi.nlm.nih.gov/assembly/GCA_000296115.2	GCA_000296115.2	NCBI	Malaysia	KualaLumpur	hpAsia2	hpAsia2	1642171	79	39.4592	1554
AS119	FD423	Included	https://www.ncbi.nlm.nih.gov/assembly/GCA_000281675.2	GCA_000281675.2	NCBI	Malaysia	KualaLumpur	hpAsia2	hpAsia2	1623128	115	39.6292	1518
AS120	FD703	Included	https://www.ncbi.nlm.nih.gov/assembly/GCA_000296075.2	GCA_000296075.2	NCBI	Malaysia	KualaLumpur	hpAsia2	hpAsia2	1676283	87	39.8265	1551
AS121	UM084	Included	https://www.ncbi.nlm.nih.gov/assembly/GCA_000444385.1	GCA_000444385.1	NCBI	Malaysia	KualaLumpur	hpAsia2	hpAsia2	1656826	34	39.0563	1536
AS122	NP04	Included	https://doi.org/10.1371/journal.pgen.1006546.s006		Thorell et al., 2017	Nepal	Unknown	hpAsia2	hpAsia2	1608578	46	38.3059	1507
AS123	NP05	Included	https://doi.org/10.1371/journal.pgen.1006546.s006		Thorell et al., 2017	Nepal	Unknown	hpAsia2	hpAsia2	1648417	49	38.2445	1551
AS124	NP05-105	Included	https://doi.org/10.1371/journal.pgen.1006546.s006		Thorell et al., 2017	Nepal	Unknown	hpAsia2	hpAsia2	1590286	41	38.2985	1499
AS125	NP05-107	Included	https://doi.org/10.1371/journal.pgen.1006546.s006		Thorell et al., 2017	Nepal	Unknown	hpAsia2	hpAsia2	1584839	42	38.48	1506
AS126	NP05-112	Included	https://doi.org/10.1371/journal.pgen.1006546.s006		Thorell et al., 2017	Nepal	Unknown	hpAsia2	hpAsia2	1571516	35	38.4246	1480
AS127	NP05-121	Included	https://doi.org/10.1371/journal.pgen.1006546.s006		Thorell et al., 2017	Nepal	Unknown	hpAsia2	hpAsia2	1575953	32	39.3158	1483
AS128	NP05-124	Included	https://www.ncbi.nlm.nih.gov/assembly/GCA_021729525.1	GCA_021729525.1	NCBI	Nepal	Unknown	hpAsia2	hspSEurope	1619121	32	38.7952	1523
AS129	NP05-227	Included	https://figshare.com/articles/Helicobacter_pylori_from_clinical_gastric_infection/5245837		Muñoz et al., 2021	Nepal	Unknown	hpAsia2	hspSEurope	1610308	44	38.9166	1494
AS130	NP05-234	Included	https://figshare.com/articles/Helicobacter_pylori_from_clinical_gastric_infection/5245837		Muñoz et al., 2021	Nepal	Unknown	hpAsia2	hpAsia2	1608395	68	38.1952	1511
AS131	NP05-250	Included	https://doi.org/10.1371/journal.pgen.1006546.s006		Thorell et al., 2017	Nepal	Unknown	hpAsia2	hpAsia2	1576527	35	38.5525	1491
AS132	NP05-261	Included	https://figshare.com/articles/Helicobacter_pylori_from_clinical_gastric_infection/5245837		Muñoz et al., 2021	Nepal	Unknown	hspSEurope	hspSEurope	1623623	43	38.8662	1525
AS133	NP05-266	Included	https://figshare.com/articles/Helicobacter_pylori_from_clinical_gastric_infection/5245837		Muñoz et al., 2021	Nepal	Unknown	hpAsia2	hpAsia2	1613063	47	38.4522	1508
AS134	NP05-272	Included	https://doi.org/10.1371/journal.pgen.1006546.s006		Thorell et al., 2017	Nepal	Unknown	hpAsia2	hpAsia2	1632720	43	38.6659	1545
AS135	NP05-278	Included	https://doi.org/10.1371/journal.pgen.1006546.s006		Thorell et al., 2017	Nepal	Unknown	hpAsia2	hpAsia2	1582831	43	38.4496	1483
AS136	NP05-282	Included	https://figshare.com/articles/Helicobacter_pylori_from_clinical_gastric_infection/5245837		Muñoz et al., 2021	Nepal	Unknown	hspSEurope	hspSEurope	1573324	43	38.2081	1467
AS137	132	Included	https://www.ncbi.nlm.nih.gov/assembly/GCA_001939635.1	GCA_001939635.1	NCBI	Singapore	Unknown	hpAsia2	hpAsia2	1631683	29	38.5964	1541
AS138	178	Included	https://www.ncbi.nlm.nih.gov/assembly/GCA_001939585.1	GCA_001939585.1	NCBI	Singapore	Unknown	hspEAsia	hpEastAsia	1593673	26	38.1886	1527
AS139	241	Included	https://www.ncbi.nlm.nih.gov/assembly/GCA_001901635.1	GCA_001901635.1	NCBI	Singapore	Unknown	hspEAsia	hpEastAsia	1544935	26	38.4464	1462
AS140	428	Included	https://www.ncbi.nlm.nih.gov/assembly/GCA_001939315.1	GCA_001939315.1	NCBI	Singapore	Unknown	hspEAsia	hpEastAsia	1560870	29	38.3553	1489
AS141	1177	Included	https://www.ncbi.nlm.nih.gov/assembly/GCA_001940175.1	GCA_001940175.1	NCBI	Singapore	Unknown	hspEAsia	hpEastAsia	1584044	27	38.7015	1532
AS142	H30	Included	https://www.ncbi.nlm.nih.gov/assembly/GCA_001940085.1	GCA_001940085.1	NCBI	Singapore	Unknown	hspEAsia	hpEastAsia	1604097	25	38.3595	1528
AS143	H9	Included	https://www.ncbi.nlm.nih.gov/assembly/GCA_001940015.1	GCA_001940015.1	NCBI	Singapore	Unknown	hspEAsia	hpEastAsia	1573907	29	38.3278	1499
AS144	S380A	Included	https://www.ncbi.nlm.nih.gov/assembly/GCA_001940025.1	GCA_001940025.1	NCBI	Singapore	Unknown	hspEAsia	hpEastAsia	1586987	30	38.1382	1505
AS145	S468A	Included	https://www.ncbi.nlm.nih.gov/assembly/GCA_001940185.1	GCA_001940185.1	NCBI	Singapore	Unknown	hspEAsia	hpEastAsia	1610344	27	38.6009	1530
AS146	51	Included	https://www.ncbi.nlm.nih.gov/assembly/GCA_000011725.1	GCA_001940185.1	NCBI	SouthKorea	Unknown	hspEAsia	hpEastAsia	1589954	1	38.7694	1513
AS147	52	Included	https://www.ncbi.nlm.nih.gov/assembly/GCA_003058755.1	GCA_003058755.1	NCBI	SouthKorea	Unknown	hspEAsia	hpEastAsia	1568826	1	38.9409	1508
AS148	DU15	Included	https://www.ncbi.nlm.nih.gov/assembly/GCA_001653395.1	GCA_001653395.1	NCBI	SouthKorea	Seoul	hspEAsia	hpEastAsia	1614411	1	38.6688	1563
AS149	Hp238	Included	https://www.ncbi.nlm.nih.gov/assembly/GCA_000817025.1	GCA_000817025.1	NCBI	Taiwan	Unknown	hspEAsia	hpEastAsia	1586473	1	38.705	1529
AS150	ML1	Included	https://www.ncbi.nlm.nih.gov/assembly/GCA_001549715.1	GCA_001549715.1	NCBI	Taiwan	Taipei	hspEAsia	hpEastAsia	1629815	1	38.6926	1610
AS151	ML2	Included	https://www.ncbi.nlm.nih.gov/assembly/GCA_001549855.1	GCA_001549855.1	NCBI	Taiwan	Taipei	hspEAsia	hpEastAsia	1562125	1	38.9157	1659
AS152	ML3	Included	https://www.ncbi.nlm.nih.gov/assembly/GCA_001549875.1	GCA_001549875.1	NCBI	Taiwan	Taipei	hspEAsia	hpEastAsia	1635334	2	35.8819	1637
AS153	Taiwan_47	Included	https://www.ncbi.nlm.nih.gov/assembly/GCA_000766025.1	GCA_000766025.1	NCBI	Taiwan	Unknown	hspEAsia	hpEastAsia	1577473	58	38.2495	1515
AS154	TW_235	Included	https://enterobase.warwick.ac.uk/species/helicobacter/search_strains	HEL_AA2920AA	Enterobase	Taiwan	Unknown	hspEAsia	hpEastAsia	1615482	19	38.7402	1522
AS155	TW_265	Included	https://enterobase.warwick.ac.uk/species/helicobacter/search_strains	HEL_AA2697AA	Enterobase	Taiwan	Unknown	hspEAsia	hpEastAsia	1616398	25	38.8937	1548
AS156	8A3	Included	https://www.ncbi.nlm.nih.gov/assembly/GCA_000285055.1	GCA_000285055.1	NCBI	Unknown	Experimental	hpEastAsia	hpEastAsia	1547179	44	38.9934	1581
AS157	UM007	Included	https://www.ncbi.nlm.nih.gov/assembly/GCA_000401355.1	GCA_000401355.1	NCBI	Malaysia	Unknown	hpEastAsia	hpEastAsia	1575854	72	38.1489	1489
AS158	UM018	Included	https://www.ncbi.nlm.nih.gov/assembly/GCA_000401315.1	GCA_000401315.1	NCBI	Malaysia	Unknown	hpAsia2	hpAsia2	1614546	72	38.7887	1514
AS159	UM034	Included	https://www.ncbi.nlm.nih.gov/assembly/GCA_000401375.1	GCA_000401375.1	NCBI	Malaysia	Unknown	hpEastAsia	hpEastAsia	1608430	65	38.0588	1497
AS160	UM054	Included	https://www.ncbi.nlm.nih.gov/assembly/GCA_000401335.1	GCA_000401335.1	NCBI	Malaysia	Unknown	hpAsia2	hpAsia2	1594474	81	38.6927	1487
AS161	wls_5_14	Included	https://www.ncbi.nlm.nih.gov/assembly/GCA_000591355.1	GCA_000591355.1	NCBI	China	Zhejiang	Unknown	hpEastAsia	1567825	67	38.114	1489
AS162	Ainu711	Included	https://enterobase.warwick.ac.uk/species/helicobacter/search_strains	HEL_AA2403AA	Enterobase	Japan	Hokkaido	hspAmerind	hspIndigenous	1665512	50	38.0019	1557
AS163	Ainu721	Included	https://enterobase.warwick.ac.uk/species/helicobacter/search_strains	HEL_AA2474AA	Enterobase	Japan	Hokkaido	hspAmerind	hspIndigenous	1602314	47	38.5259	1486
AS164	AinuN839	Included	https://enterobase.warwick.ac.uk/species/helicobacter/search_strains	HEL_AA3023AA	Enterobase	Japan	Hokkaido	hspAmerind	hspIndigenous	1625420	44	39.4208	1512
AS165	JPT1_552	Included	https://enterobase.warwick.ac.uk/species/helicobacter/search_strains	HEL_AA2465AA	Enterobase	Japan	Okinawa	hspMaori	hpEastAsia	1551269	67	39.0867	1466
AS166	K15	Included	https://enterobase.warwick.ac.uk/species/helicobacter/search_strains	HEL_AA0097AA	Enterobase	Japan	Hokkaido	Unknown	hpEastAsia	1551453	26	38.7414	1476
AS167	K16	Included	https://enterobase.warwick.ac.uk/species/helicobacter/search_strains	HEL_AA0096AA	Enterobase	Japan	Hokkaido	Unknown	hpEastAsia	1605921	42	37.5888	1537
AS168	K17	Included	https://enterobase.warwick.ac.uk/species/helicobacter/search_strains	HEL_AA0095AA	Enterobase	Japan	Hokkaido	Unknown	hpEastAsia	1551153	32	38.6426	1478
AS169	K21	Included	https://www.ncbi.nlm.nih.gov/assembly/GCA_004307235.1	GCA_004307235.1	NCBI	Japan	Hokkaido	Unknown	hpEastAsia	1601277	34	38.1966	1502
AS170	K22	Included	https://www.ncbi.nlm.nih.gov/assembly/GCA_004307275.1	GCA_004307275.1	NCBI	Japan	Hokkaido	Unknown	hpEastAsia	1716397	31	38.7301	1622
AS171	K23	Included	https://enterobase.warwick.ac.uk/species/helicobacter/search_strains	HEL_AA0092AA	Enterobase	Japan	Hokkaido	Unknown	hpEastAsia	1545937	32	37.4164	1482
AS172	K24	Included	https://enterobase.warwick.ac.uk/species/helicobacter/search_strains	HEL_AA0091AA	Enterobase	Japan	Hokkaido	Unknown	hpEastAsia	1636901	40	38.3742	1563
AS173	K25	Included	https://www.ncbi.nlm.nih.gov/assembly/GCA_004307295.1	GCA_004307295.1	Enterobase	Japan	Hokkaido	Unknown	hpEastAsia	1704131	49	38.2407	1597
AS174	K26	Included	https://enterobase.warwick.ac.uk/species/helicobacter/search_strains	HEL_AA0089AA	Enterobase	Japan	Hokkaido	Unknown	hpEastAsia	1636410	42	38.5204	1567
AS175	K27	Included	https://enterobase.warwick.ac.uk/species/helicobacter/search_strains	HEL_AA0088AA	Enterobase	Japan	Hokkaido	Unknown	hpEastAsia	1595263	30	38.2914	1516
AS176	K28	Included	https://enterobase.warwick.ac.uk/species/helicobacter/search_strains	HEL_AA0087AA	Enterobase	Japan	Hokkaido	Unknown	hpEastAsia	1587752	36	38.0261	1506
AS177	K29	Included	https://enterobase.warwick.ac.uk/species/helicobacter/search_strains	HEL_AA0086AA	Enterobase	Japan	Hokkaido	Unknown	hpEastAsia	1586927	31	38.0442	1505
AS178	K30	Included	https://enterobase.warwick.ac.uk/species/helicobacter/search_strains	HEL_AA0085AA	Enterobase	Japan	Hokkaido	Unknown	hpEastAsia	1525716	22	39.0199	1473
AS179	K32	Included	https://enterobase.warwick.ac.uk/species/helicobacter/search_strains	HEL_AA0084AA	Enterobase	Japan	Hokkaido	Unknown	hpEastAsia	1524698	25	38.5761	1471
AS180	K33	Included	https://enterobase.warwick.ac.uk/species/helicobacter/search_strains	HEL_AA0083AA	Enterobase	Japan	Hokkaido	Unknown	hpEastAsia	1522513	31	38.9429	1472
AS181	K34	Included	https://enterobase.warwick.ac.uk/species/helicobacter/search_strains	HEL_AA0082AA	Enterobase	Japan	Hokkaido	Unknown	hpEastAsia	1559976	22	38.8686	1494
AS182	K35	Included	https://enterobase.warwick.ac.uk/species/helicobacter/search_strains	HEL_AA0081AA	Enterobase	Japan	Hokkaido	Unknown	hpEastAsia	1551184	37	38.3272	1470
AS183	K36	Included	https://enterobase.warwick.ac.uk/species/helicobacter/search_strains	HEL_AA0080AA	Enterobase	Japan	Hokkaido	Unknown	hpEastAsia	1550771	33	38.6087	1469
AS184	K37	Included	https://enterobase.warwick.ac.uk/species/helicobacter/search_strains	HEL_AA0079AA	Enterobase	Japan	Hokkaido	Unknown	hpEastAsia	1553375	39	38.5132	1475
AS185	KR03B	Included	https://enterobase.warwick.ac.uk/species/helicobacter/search_strains	HEL_AA3105AA	Enterobase	Kyrgyzstan	Bishkek	hspSiberia	hspIndigenous	1637614	51	38.2242	1516
AS186	KR16A	Included	https://enterobase.warwick.ac.uk/species/helicobacter/search_strains	HEL_AA3076AA	Enterobase	Kyrgyzstan	DzhalalAbad	hspSiberia1	hspIndigenous	1668885	45	37.2569	1566
AS187	mong44	Included	https://enterobase.warwick.ac.uk/species/helicobacter/search_strains	HEL_AA2391AA	Enterobase	Mongolia	Ulaangom	hspSiberia2	hspIndigenous	1610604	42	38.4298	1505
C001	1002	Included	https://www.ncbi.nlm.nih.gov/assembly/GCA_003815575.1	GCA_003815575.1	NCBI	Colombia	Cundinamarca	Unknown	hspSWEuropeSouthAmerica	1609572	37	38.5148	1503
C002	1039	Included	https://www.ncbi.nlm.nih.gov/assembly/GCA_002534585.1	GCA_002534585.1	NCBI	Colombia	Cundinamarca	Unknown	hspColombia	1665634	83	38.0131	1548
C003	1057	Included	https://www.ncbi.nlm.nih.gov/assembly/GCA_003815525.1	GCA_003815525.1	NCBI	Colombia	Cundinamarca	Unknown	hspColombia	1681551	44	38.7624	1573
C004	1059	Included	https://www.ncbi.nlm.nih.gov/assembly/GCA_002534545.1	GCA_002534545.1	NCBI	Colombia	Cundinamarca	Unknown	hspColombia	1628493	52	38.2077	1517
C005	1061	Included	https://www.ncbi.nlm.nih.gov/assembly/GCA_002534295.1	GCA_002534295.1	NCBI	Colombia	Cundinamarca	Unknown	hspSWEuropeNorthAmerica	1644581	53	38.563	1536
C006	1071	Included	https://www.ncbi.nlm.nih.gov/assembly/GCA_003815515.1	GCA_003815515.1	NCBI	Colombia	Cundinamarca	Unknown	hspSWEuropeNorthAmerica	1658634	23	38.8495	1555
C007	1077	Included	https://www.ncbi.nlm.nih.gov/assembly/GCA_002532685.1	GCA_002532685.1	NCBI	Colombia	Cundinamarca	Unknown	hspColombia	1655152	72	38.5296	1544
C008	1081	Included	https://www.ncbi.nlm.nih.gov/assembly/GCA_002534245.1	GCA_002534245.1	NCBI	Colombia	Cundinamarca	Unknown	hspColombia	1648284	76	38.6713	1521
C009	1086	Included	https://www.ncbi.nlm.nih.gov/assembly/GCA_002532735.1	GCA_002532735.1	NCBI	Colombia	Cundinamarca	Unknown	hspColombia	1606219	117	38.3233	1465
C010	1088	Included	https://www.ncbi.nlm.nih.gov/assembly/GCA_003815475.1	GCA_003815475.1	NCBI	Colombia	Cundinamarca	Unknown	hspColombia	1648661	46	39.1861	1527
C011	1093	Included	https://www.ncbi.nlm.nih.gov/assembly/GCA_002532745.1	GCA_002532745.1	NCBI	Colombia	Cundinamarca	Unknown	hspColombia	1643605	57	38.4235	1532
C012	1095	Included	https://www.ncbi.nlm.nih.gov/assembly/GCA_002532795.1	GCA_002532795.1	NCBI	Colombia	Cundinamarca	Unknown	hspColombia	1669742	71	37.7935	1566
C013	1102	Included	https://www.ncbi.nlm.nih.gov/assembly/GCA_002534235.1	GCA_002534235.1	NCBI	Colombia	Cundinamarca	Unknown	hspSWEuropeSouthAmerica	1611787	49	38.1167	1494
C014	2007	Included	https://www.ncbi.nlm.nih.gov/assembly/GCA_002534225.1	GCA_002534225.1	NCBI	Colombia	Cundinamarca	Unknown	hspColombia	1678132	67	37.7508	1560
C015	2010	Included	https://www.ncbi.nlm.nih.gov/assembly/GCA_002534215.1	GCA_002534215.1	NCBI	Colombia	Cundinamarca	Unknown	hspColombia	1669035	68	38.9534	1532
C016	2015	Included	https://www.ncbi.nlm.nih.gov/assembly/GCA_002534175.1	GCA_002534175.1	NCBI	Colombia	Cundinamarca	Unknown	hspSWEuropeColombia	1606839	47	37.1239	1497
C017	2020	Included	https://www.ncbi.nlm.nih.gov/assembly/GCA_002534535.1	GCA_002534535.1	NCBI	Colombia	Boyaca	hspSWEuropeColombia	hspSWEuropeColombia	1719718	149	39.2579	1585
C018	2021	Included	https://www.ncbi.nlm.nih.gov/assembly/GCA_002534515.1	GCA_002534515.1	NCBI	Colombia	Boyaca	hspSWEuropeColombia	hspSWEuropeNorthAmerica	1678514	73	37.7449	1571
C019	2025	Included	https://www.ncbi.nlm.nih.gov/assembly/GCA_002534185.1	GCA_002534185.1	NCBI	Colombia	Boyaca	hspSWEuropeColombia	hspColombia	1650159	61	37.6785	1535
C020	2027	Included	https://www.ncbi.nlm.nih.gov/assembly/GCA_002534145.1	GCA_002534145.1	NCBI	Colombia	Cundinamarca	Unknown	hspColombia	1653213	81	38.174	1540
C021	2029	Included	https://www.ncbi.nlm.nih.gov/assembly/GCA_002532805.1	GCA_002532805.1	NCBI	Colombia	Cundinamarca	Unknown	hspColombia	1649365	49	38.7313	1535
C022	2036	Included	https://www.ncbi.nlm.nih.gov/assembly/GCA_002534135.1	GCA_002534135.1	NCBI	Colombia	Cundinamarca	Unknown	hspColombia	1647948	60	38.546	1525
C023	2040	Included	https://www.ncbi.nlm.nih.gov/assembly/GCA_002534105.1	GCA_002534105.1	NCBI	Colombia	Cundinamarca	Unknown	hspColombia	1666338	91	37.9553	1547
C024	2047	Included	https://www.ncbi.nlm.nih.gov/assembly/GCA_002534095.1	GCA_002534095.1	NCBI	Colombia	Cundinamarca	Unknown	hspColombia	1672229	52	37.7989	1561
C025	2061	Included	https://www.ncbi.nlm.nih.gov/assembly/GCA_002534055.1	GCA_002534055.1	NCBI	Colombia	Cundinamarca	Unknown	hspSWEuropeSouthAmerica	1606714	58	38.3754	1490
C026	2065	Included	https://www.ncbi.nlm.nih.gov/assembly/GCA_002534065.1	GCA_002534065.1	NCBI	Colombia	Cundinamarca	Unknown	hspColombia	1665508	61	38.0523	1558
C027	22003	Included	https://www.ncbi.nlm.nih.gov/assembly/GCA_002534435.1	GCA_002534435.1	NCBI	Colombia	Cundinamarca	Unknown	hspColombia	1626407	35	39.0156	1505
C028	22013	Included	https://www.ncbi.nlm.nih.gov/assembly/GCA_002534385.1	GCA_002534385.1	NCBI	Colombia	Boyaca	hspSWEuropeColombia	hspColombia	1660987	56	38.0892	1548
C029	22019	Included	https://www.ncbi.nlm.nih.gov/assembly/GCA_002533915.1	GCA_002533915.1	NCBI	Colombia	Santander	hspAfrica1MiscAmerica	hspColombia	1633452	55	37.8767	1525
C030	22020	Included	https://www.ncbi.nlm.nih.gov/assembly/GCA_002533905.1	GCA_002533905.1	NCBI	Colombia	Boyaca	hspSWEuropeColombia	hspSWEuropeColombia	1603665	58	38.3981	1490
C031	22021	Included	https://www.ncbi.nlm.nih.gov/assembly/GCA_002533895.1	GCA_002533895.1	NCBI	Colombia	Boyaca	hspSWEuropeColombia	hspColombia	1621460	60	38.1722	1512
C032	22023	Included	https://www.ncbi.nlm.nih.gov/assembly/GCA_002533855.1	GCA_002533855.1	NCBI	Colombia	Boyaca	hspSWEuropeColombia	hspSWEuropeColombia	1618831	37	38.0691	1534
C033	22025	Included	https://www.ncbi.nlm.nih.gov/assembly/GCA_002534375.1	GCA_002534375.1	NCBI	Colombia	Boyaca	hspSWEuropeColombia	hspSWEuropeColombia	1636102	99	37.9637	1510
C034	22046	Included	https://www.ncbi.nlm.nih.gov/assembly/GCA_002532715.1	GCA_002532715.1	NCBI	Colombia	Boyaca	hspSWEuropeColombia	hspColombia	1642160	51	38.051	1525
C037	22095	Included	https://www.ncbi.nlm.nih.gov/assembly/GCA_002533815.1	GCA_002533815.1	NCBI	Colombia	Santander	hspSWEuropeColombia	hspSWEuropeNorthAmerica	1670586	48	38.0621	1551
C038	22151	Included	https://www.ncbi.nlm.nih.gov/assembly/GCA_002533765.1	GCA_002533815.1	NCBI	Colombia	Cundinamarca	Unknown	hspColombia	1674056	40	38.43	1543
C039	22211	Included	https://www.ncbi.nlm.nih.gov/assembly/GCA_002533775.1	GCA_002533775.1	NCBI	Colombia	Cundinamarca	Unknown	hspColombia	1679435	72	37.3689	1549
C040	22278	Included	https://www.ncbi.nlm.nih.gov/assembly/GCA_002532725.1	GCA_002532725.1	NCBI	Colombia	Cundinamarca	Unknown	hspColombia	1615973	33	38.449	1512
C041	22308	Included	https://www.ncbi.nlm.nih.gov/assembly/GCA_002534305.1	GCA_002534305.1	NCBI	Colombia	Cundinamarca	Unknown	hspColombia	1695419	109	39.103	1555
C042	22311	Included	https://www.ncbi.nlm.nih.gov/assembly/GCA_002533755.1	GCA_002533755.1	NCBI	Colombia	Cundinamarca	hspSWEuropeColombia	hspColombia	1652825	58	37.5364	1543
C043	22312	Included	https://www.ncbi.nlm.nih.gov/assembly/GCA_002532985.1	GCA_002532985.1	NCBI	Colombia	Cundinamarca	hspSWEuropeColombia	hspColombia	1634624	50	38.3629	1525
C044	22315	Included	https://www.ncbi.nlm.nih.gov/assembly/GCA_002533025.1	GCA_002533025.1	NCBI	Colombia	Boyaca	hspSWEuropeColombia	hspColombia	1661814	61	37.7232	1546
C045	22317	Included	https://www.ncbi.nlm.nih.gov/assembly/GCA_002532975.1	GCA_002532975.1	NCBI	Colombia	Cundinamarca	Unknown	hspColombia	1658120	64	36.9972	1534
C046	22322	Included	https://www.ncbi.nlm.nih.gov/assembly/GCA_002533695.1	GCA_002533695.1	NCBI	Colombia	Cundinamarca	hspSWEuropeColombia	hspColombia	1656363	86	38.1443	1539
C047	22327	Included	https://www.ncbi.nlm.nih.gov/assembly/GCA_002534315.1	GCA_002534315.1	NCBI	Colombia	Cundinamarca	hspSWEuropeColombia	hspSWEuropeColombia	1746488	245	38.9791	1583
C048	22331	Included	https://www.ncbi.nlm.nih.gov/assembly/GCA_002533685.1	GCA_002533685.1	NCBI	Colombia	Boyaca	hspSWEuropeColombia	hspColombia	1673360	50	38.5117	1552
C049	22335	Included	https://www.ncbi.nlm.nih.gov/assembly/GCA_002533675.1	GCA_002533675.1	NCBI	Colombia	Boyaca	hspSWEuropeColombia	hspColombia	1666250	88	38.8668	1544
C050	22336	Included	https://www.ncbi.nlm.nih.gov/assembly/GCA_002533655.1	GCA_002533655.1	NCBI	Colombia	Cundinamarca	Unknown	hspColombia	1685604	114	38.7034	1556
C051	22337	Included	https://www.ncbi.nlm.nih.gov/assembly/GCA_002534325.1	GCA_002534325.1	NCBI	Colombia	Cundinamarca	hspSWEuropeColombia	hspSWEuropeColombia	1685536	120	38.6365	1574
C052	22339	Included	https://www.ncbi.nlm.nih.gov/assembly/GCA_002533615.1	GCA_002533615.1	NCBI	Colombia	Cundinamarca	hspSWEuropeColombia	hspSWEuropeColombia	1788959	265	39.2579	1639
C053	22341	Included	https://www.ncbi.nlm.nih.gov/assembly/GCA_002533595.1	GCA_002533595.1	NCBI	Colombia	Cundinamarca	hspSWEuropeColombia	hspColombia	1683657	77	38.3594	1544
C054	22343	Included	https://www.ncbi.nlm.nih.gov/assembly/GCA_002533605.1	GCA_002533605.1	NCBI	Colombia	Cundinamarca	Unknown	hspColombia	1760343	151	39.2874	1640
C055	22346	Included	https://www.ncbi.nlm.nih.gov/assembly/GCA_002533575.1	GCA_002533575.1	NCBI	Colombia	Cundinamarca	hspSWEuropeColombia	hspSWEuropeSouthAmerica	1656254	93	39.1447	1526
C056	22347	Included	https://www.ncbi.nlm.nih.gov/assembly/GCA_002532675.1	GCA_002532675.1	NCBI	Colombia	Boyaca	hspSWEuropeColombia	hspColombia	1652228	34	38.7507	1531
C057	22350	Included	https://www.ncbi.nlm.nih.gov/assembly/GCA_002533535.1	GCA_002533535.1	NCBI	Colombia	Cundinamarca	Unknown	hspColombia	1757352	135	39.0181	1642
C058	22351	Included	https://www.ncbi.nlm.nih.gov/assembly/GCA_002533515.1	GCA_002533515.1	NCBI	Colombia	Cundinamarca	hspSWEuropeColombia	hspColombia	1636502	75	39.1699	1513
C059	22352	Included	https://www.ncbi.nlm.nih.gov/assembly/GCA_002532625.1	GCA_002532625.1	NCBI	Colombia	Cundinamarca	Unknown	hspColombia	1656538	46	38.7604	1532
C060	22360	Included	https://www.ncbi.nlm.nih.gov/assembly/GCA_002533525.1	GCA_002533525.1	NCBI	Colombia	Cundinamarca	hspSWEuropeColombia	hspColombia	1688761	53	38.6306	1574
C061	22362	Included	https://www.ncbi.nlm.nih.gov/assembly/GCA_002533495.1	GCA_002533495.1	NCBI	Colombia	Tolima	hspSWEuropeColombia	hspColombia	1664727	34	38.1968	1575
C062	22366	Included	https://www.ncbi.nlm.nih.gov/assembly/GCA_002533455.1	GCA_002533455.1	NCBI	Colombia	Cundinamarca	hspAfrica1MiscAmerica	hspColombia	1641782	42	38.2581	1528
C063	22367	Included	https://www.ncbi.nlm.nih.gov/assembly/GCA_002533465.1	GCA_002533465.1	NCBI	Colombia	Boyaca	hspSWEuropeColombia	hspColombia	1644660	45	39.326	1538
C064	22368	Included	https://www.ncbi.nlm.nih.gov/assembly/GCA_002533425.1	GCA_002533425.1	NCBI	Colombia	Boyaca	hspSWEuropeColombia	hspColombia	1652164	70	37.7956	1532
C065	22370	Included	https://www.ncbi.nlm.nih.gov/assembly/GCA_002533415.1	GCA_002533415.1	NCBI	Colombia	Boyaca	hspSWEuropeColombia	hspColombia	1798914	254	39.9556	1645
C066	22371	Included	https://www.ncbi.nlm.nih.gov/assembly/GCA_002533375.1	GCA_002533375.1	NCBI	Colombia	Cundinamarca	hspAfrica1MiscAmerica	hspSWEuropeNorthAmerica	1693405	152	38.1504	1562
C067	22377	Included	https://www.ncbi.nlm.nih.gov/assembly/GCA_002533355.1	GCA_002533355.1	NCBI	Colombia	Cundinamarca	Unknown	hspSWEuropeNorthAmerica	1680132	82	38.0244	1547
C068	22378	Included	https://www.ncbi.nlm.nih.gov/assembly/GCA_002533365.1	GCA_002533365.1	NCBI	Colombia	Santander	hspSWEuropeColombia	hspColombia	1655573	46	38.6935	1547
C069	22385	Included	https://www.ncbi.nlm.nih.gov/assembly/GCA_002533335.1	GCA_002533335.1	NCBI	Colombia	Santander	hspSWEuropeColombia	hspSWEuropeSouthAmerica	1673830	54	38.3138	1546
C070	22386	Included	https://www.ncbi.nlm.nih.gov/assembly/GCA_002533295.1	GCA_002533295.1	NCBI	Colombia	Cundinamarca	Unknown	hspSEurope	1642484	50	38.0887	1570
C071	22389	Included	https://www.ncbi.nlm.nih.gov/assembly/GCA_002532615.1	GCA_002532615.1	NCBI	Colombia	Cundinamarca	hspSWEuropeColombia	hspSWEuropeColombia	1598649	42	37.2743	1479
C072	22390	Included	https://www.ncbi.nlm.nih.gov/assembly/GCA_002533285.1	GCA_002533285.1	NCBI	Colombia	Caldas	hspSWEuropeMexico	hspColombia	1593210	56	39.0842	1503
C073	22393	Included	https://www.ncbi.nlm.nih.gov/assembly/GCA_002533275.1	GCA_002533275.1	NCBI	Colombia	Cundinamarca	hspSWEuropeColombia	hspColombia	1755241	130	39.7956	1620
C074	22395	Included	https://www.ncbi.nlm.nih.gov/assembly/GCA_002533205.1	GCA_002533205.1	NCBI	Colombia	Cundinamarca	Unknown	hspSWEuropeColombia	1765897	215	39.5625	1622
C075	22402	Included	https://www.ncbi.nlm.nih.gov/assembly/GCA_002533225.1	GCA_002533225.1	NCBI	Colombia	Cundinamarca	hspEuropeColombia	hspColombia	1628208	48	38.2302	1506
C076	24004	Included	https://www.ncbi.nlm.nih.gov/assembly/GCA_002533235.1	GCA_002533235.1	NCBI	Colombia	Tolima	hspAfrica1MiscAmerica	hspSWEuropeNorthAmerica	1664940	61	38.3715	1547
C077	24012	Included	https://www.ncbi.nlm.nih.gov/assembly/GCA_002532595.1	GCA_002532595.1	NCBI	Colombia	Cundinamarca	Unknown	hspColombia	1598826	135	38.4175	1496
C078	24013	Included	https://www.ncbi.nlm.nih.gov/assembly/GCA_002533195.1	GCA_002533195.1	NCBI	Colombia	Cundinamarca	Unknown	hspSWEurope	1646368	48	38.0233	1542
C079	26024	Included	https://www.ncbi.nlm.nih.gov/assembly/GCA_002533175.1	GCA_002533175.1	NCBI	Colombia	Meta	hspSWEuropeColombia	hspColombia	1671004	43	38.6259	1552
C080	26083	Included	https://www.ncbi.nlm.nih.gov/assembly/GCA_002532605.1	GCA_002532605.1	NCBI	Colombia	Cundinamarca	Unknown	hspColombia	1666814	47	38.5976	1551
C081	26084	Included	https://www.ncbi.nlm.nih.gov/assembly/GCA_002533145.1	GCA_002533145.1	NCBI	Colombia	Cundinamarca	hspSWEuropeColombia	hspColombia	1651187	46	38.2695	1527
C082	26093	Included	https://www.ncbi.nlm.nih.gov/assembly/GCA_002533055.1	GCA_002533055.1	NCBI	Colombia	Cundinamarca	hspSWEuropeColombia	hspColombia	1641735	53	38.4634	1522
C083	26100	Included	https://www.ncbi.nlm.nih.gov/assembly/GCA_002533135.1	GCA_002533135.1	NCBI	Colombia	Caqueta	hspSWEuropeMexico	hspColombia	1654770	50	38.0304	1535
C084	3004	Included	https://www.ncbi.nlm.nih.gov/assembly/GCA_002534495.1	GCA_002534495.1	NCBI	Colombia	Cundinamarca	Unknown	hspColombia	1687786	75	38.3513	1566
C085	3026	Included	https://www.ncbi.nlm.nih.gov/assembly/GCA_002534005.1	GCA_002534005.1	NCBI	Colombia	Cundinamarca	Unknown	hspColombia	1678789	238	37.8887	1538
C086	3029	Included	https://www.ncbi.nlm.nih.gov/assembly/GCA_002533985.1	GCA_002533985.1	NCBI	Colombia	Cundinamarca	Unknown	hspColombia	1645607	118	38.1534	1520
C087	3033	Included	https://www.ncbi.nlm.nih.gov/assembly/GCA_002533995.1	GCA_002533995.1	NCBI	Colombia	Cundinamarca	Unknown	hspColombia	1626867	113	38.2808	1511
C088	3046	Included	https://www.ncbi.nlm.nih.gov/assembly/GCA_002532905.1	GCA_002532905.1	NCBI	Colombia	Cundinamarca	Unknown	hspColombia	1677884	44	38.6014	1558
C089	3053	Included	https://www.ncbi.nlm.nih.gov/assembly/GCA_002532995.1	GCA_002532995.1	NCBI	Colombia	Cundinamarca	Unknown	hspSWEuropeColombia	1610637	42	38.1894	1519
C090	3056	Included	https://www.ncbi.nlm.nih.gov/assembly/GCA_002532895.1	GCA_002532895.1	NCBI	Colombia	Cundinamarca	Unknown	hspColombia	1630322	60	38.4834	1520
C091	3076	Included	https://www.ncbi.nlm.nih.gov/assembly/GCA_002532915.1	GCA_002532915.1	NCBI	Colombia	Cundinamarca	Unknown	hspSWEuropeColombia	1648828	35	38.4476	1550
C092	3096	Included	https://www.ncbi.nlm.nih.gov/assembly/GCA_002532925.1	GCA_002532925.1	NCBI	Colombia	Cundinamarca	Unknown	hspColombia	1665124	78	38.1872	1554
C093	3118	Included	https://www.ncbi.nlm.nih.gov/assembly/GCA_002534445.1	GCA_002534445.1	NCBI	Colombia	Cundinamarca	Unknown	hspColombia	1638615	46	38.3265	1527
C094	3120	Included	https://www.ncbi.nlm.nih.gov/assembly/GCA_002534455.1	GCA_002534455.1	NCBI	Colombia	Cundinamarca	Unknown	hspColombia	1638552	41	37.89	1512
C095	3125	Included	https://www.ncbi.nlm.nih.gov/assembly/GCA_002534395.1	GCA_002534395.1	NCBI	Colombia	Cundinamarca	Unknown	hspSWEuropeNorthAmerica	1643481	49	37.6435	1538
C096	3133	Included	https://www.ncbi.nlm.nih.gov/assembly/GCA_002533975.1	GCA_002533975.1	NCBI	Colombia	Cundinamarca	Unknown	hspColombia	1684208	72	38.455	1588
C097	3136	Included	https://www.ncbi.nlm.nih.gov/assembly/GCA_002533925.1	GCA_002533925.1	NCBI	Colombia	Cundinamarca	Unknown	hspSWEuropeColombia	1605938	32	38.0656	1505
C098	A033	Included	https://www.ncbi.nlm.nih.gov/assembly/GCA_002534615.1	GCA_002534615.1	NCBI	Colombia	Cundinamarca	Unknown	hspAfrica1NAmerica	1672165	59	37.5786	1537
C099	A037	Included	https://www.ncbi.nlm.nih.gov/assembly/GCA_002533095.1	GCA_002533095.1	NCBI	Colombia	Cundinamarca	Unknown	hspColombia	1645991	50	38.7793	1530
C100	A039	Included	https://www.ncbi.nlm.nih.gov/assembly/GCA_002533065.1	GCA_002533065.1	NCBI	Colombia	Cundinamarca	Unknown	hspSWEuropeColombia	1597563	64	38.5855	1474
C101	A077	Included	https://www.ncbi.nlm.nih.gov/assembly/GCA_002533105.1	GCA_002533105.1	NCBI	Colombia	Cundinamarca	Unknown	hspColombia	1652075	55	38.5788	1529
C102	CA22019	Included	https://www.ncbi.nlm.nih.gov/assembly/GCA_002012405.1	GCA_002012405.1	NCBI	Colombia	Santander	hspAfrica1MiscAmerica	hspSWEuropeNorthAmerica	1663519	58	38.8945	1521
C103	CA22095	Included	https://www.ncbi.nlm.nih.gov/assembly/GCA_002012425.1	GCA_002012425.1	NCBI	Colombia	Santander	hspAfrica1MiscAmerica	hspSWEuropeColombia	1664226	197	39.7886	1520
C104	CA22327	Included	https://www.ncbi.nlm.nih.gov/assembly/GCA_002012475.1	GCA_002012475.1	NCBI	Colombia	Santander	hspSWEuropeColombia	hspColombia	1623028	61	37.9317	1495
C106	CA22339	Included	https://www.ncbi.nlm.nih.gov/assembly/GCA_002012555.1	GCA_002012555.1	NCBI	Colombia	Cundinamarca	hspSWEuropeColombia	hspSWEuropeSouthAmerica	1627265	56	38.9294	1489
C107	CC22093	Included	https://www.ncbi.nlm.nih.gov/assembly/GCA_002012645.1	GCA_002012645.1	NCBI	Colombia	Cundinamarca	hspSWEuropeColombia	hspSWEuropeColombia	1628294	85	39.7453	1505
C110	CG22087	Included	https://www.ncbi.nlm.nih.gov/assembly/GCA_002012795.1	GCA_002012795.1	NCBI	Colombia	Cundinamarca	hspSWEuropeColombia	hspColombia	1633543	29	38.5616	1512
C111	CG22322	Included	https://www.ncbi.nlm.nih.gov/assembly/GCA_002012805.1	GCA_002012805.1	NCBI	Colombia	Cundinamarca	hspSWEuropeColombia	hspSWEuropeColombia	1630058	63	38.806	1530
C112	CG22366	Included	https://www.ncbi.nlm.nih.gov/assembly/GCA_002012855.1	GCA_002012855.1	NCBI	Colombia	Cundinamarca	hspAfrica1MiscAmerica	hspSWEuropeNorthAmerica	1662084	53	38.2012	1542
C113	CG22385	Included	https://www.ncbi.nlm.nih.gov/assembly/GCA_002012955.1	GCA_002012955.1	NCBI	Colombia	Santander	hspSWEuropeColombia	hspColombia	1667304	47	38.3383	1540
C118	CM22341	Included	https://www.ncbi.nlm.nih.gov/assembly/GCA_002013055.1	GCA_002013055.1	NCBI	Colombia	Cundinamarca	hspSWEuropeColombia	hspColombia	1667593	38	38.8502	1557
C119	CM22346	Included	https://www.ncbi.nlm.nih.gov/assembly/GCA_002013065.1	GCA_002013065.1	NCBI	Colombia	Cundinamarca	hspSWEuropeColombia	hspColombia	1624282	52	37.7307	1518
C120	CM22347	Included	https://www.ncbi.nlm.nih.gov/assembly/GCA_002013115.1	GCA_002013115.1	NCBI	Colombia	Boyaca	hspSWEuropeColombia	hspColombia	1690306	97	38.9504	1549
C121	GCT27	Included	https://www.ncbi.nlm.nih.gov/assembly/GCA_010917155.1	GCA_010917155.1	NCBI	Colombia	Cauca'sValley	Unknown	hspSWEuropeNorthAmerica	1643850	1	38.9865	1539
C122	GCT43	Included	https://www.ncbi.nlm.nih.gov/assembly/GCA_010917555.1	GCA_010917555.1	NCBI	Colombia	Risaralda	Unknown	hspSWEuropeNorthAmerica	1642466	1	39.0203	1549
C123	GCT97	Included		GCA_010917675.1	NCBI	Colombia	Tolima	Unknown	hspSWEuropeNorthAmerica	1656646	1	38.9864	1549
C124	NQ1671	Included	https://www.ncbi.nlm.nih.gov/assembly/GCA_000285235.1	GCA_000285235.1	NCBI	Colombia	Nariño	hspAfrica1MiscAmerica	hspColombia	1626740	36	38.543	1515
C126	NQ1707	Included	https://www.ncbi.nlm.nih.gov/assembly/GCA_000285175.1	GCA_000285175.1	NCBI	Colombia	Nariño	Unknown	hspColombia	1653263	80	38.5007	1522
C127	NQ1712	Included	https://www.ncbi.nlm.nih.gov/assembly/GCA_000285095.1	GCA_000285095.1	NCBI	Colombia	Nariño	Unknown	hspColombia	1572582	62	38.9763	1493
C128	NQ315	Included	https://www.ncbi.nlm.nih.gov/assembly/GCA_000285075.1	GCA_000285075.1	NCBI	Colombia	Nariño	hspEuropeColombia	hspColombia	1601938	57	38.6398	1515
C129	NQ352	Included	https://www.ncbi.nlm.nih.gov/assembly/GCA_000285115.1	GCA_000285115.1	NCBI	Colombia	Nariño	hspAfrica1MiscAmerica	hspColombia	1639151	61	38.9191	1605
C130	NQ367	Included	https://www.ncbi.nlm.nih.gov/assembly/GCA_000285215.1	GCA_000285215.1	NCBI	Colombia	Nariño	Unknown	hspColombia	1620442	76	38.5246	1601
C131	NQ392	Included	https://www.ncbi.nlm.nih.gov/assembly/GCA_000285155.1	GCA_000285155.1	NCBI	Colombia	Nariño	hspEuropeColombia	hspColombia	1653090	67	38.1714	1546
C132	NQ4044	Included	https://www.ncbi.nlm.nih.gov/assembly/GCA_000274625.1	GCA_000274625.1	NCBI	Colombia	Nariño	hspSWEuropeMexico	hspColombia	1728524	17	38.506	1648
C133	NQ4053	Included	https://www.ncbi.nlm.nih.gov/assembly/GCA_000274605.1	GCA_000274605.1	NCBI	Colombia	Nariño	hspSWEuropeColombia	hspColombia	1652030	6	38.9448	1559
C134	NQ4060	Included	https://www.ncbi.nlm.nih.gov/assembly/GCA_000285195.1	GCA_000285195.1	NCBI	Colombia	Nariño	Unknown	hspColombia	1649200	55	38.7761	1548
C135	NQ4076	Included	https://www.ncbi.nlm.nih.gov/assembly/GCA_000274585.1	GCA_000274585.1	NCBI	Colombia	Nariño	hspSWEuropeColombia	hspColombia	1632709	4	39.1736	1526
C136	NQ4099	Included	https://www.ncbi.nlm.nih.gov/assembly/GCA_000274565.1	GCA_000274565.1	NCBI	Colombia	Nariño	hspSWEuropeColombia	hspColombia	1650644	6	39.0411	1531
C137	NQ4110	Included	https://www.ncbi.nlm.nih.gov/assembly/GCA_000274545.2	GCA_000274545.2	NCBI	Colombia	Nariño	hspSWEuropeMexico	hspSWEuropeColombia	1596647	2	39.2132	1498
C138	NQ4161	Included	https://www.ncbi.nlm.nih.gov/assembly/GCA_000274525.2	GCA_000274525.2	NCBI	Colombia	Nariño	hspAfrica1MiscAmerica	hspColombia	1639283	7	38.3536	1560
C139	NQ4191	Included	https://www.ncbi.nlm.nih.gov/assembly/GCA_000285255.1	GCA_000285255.1	NCBI	Colombia	Nariño	hspAfrica1MiscAmerica	hspColombia	1628609	40	38.9531	1525
C140	NQ4200	Included	https://www.ncbi.nlm.nih.gov/assembly/GCA_000274905.1	GCA_000274905.1	NCBI	Colombia	Nariño	hspSWEuropeColombia	hspColombia	1646737	14	36.95	1523
C141	NQ4216	Included	https://www.ncbi.nlm.nih.gov/assembly/GCA_000274945.2	GCA_000274945.2	NCBI	Colombia	Nariño	hspSWEuropeColombia	hspColombia	1650078	12	38.2958	1553
C142	NQ4228	Included	https://www.ncbi.nlm.nih.gov/assembly/GCA_000274925.1	GCA_000274925.1	NCBI	Colombia	Nariño	hspSWEuropeColombia	hspColombia	1653281	6	38.8589	1527
C143	PZ5004	Included	https://www.ncbi.nlm.nih.gov/assembly/GCA_000448405.1	GCA_000448405.1	NCBI	Colombia	Nariño	hspAfrica1NAmerica	hspAfrica1NAmerica	1586499	259	39.2839	1493
C144	PZ5026	Included	https://www.ncbi.nlm.nih.gov/assembly/GCA_000448445.1	GCA_000448445.1	NCBI	Colombia	Nariño	hspEuropeColombia	hspColombia	1622716	224	39.0128	1507
C145	PZ5056	Included	https://www.ncbi.nlm.nih.gov/assembly/GCA_000448465.1	GCA_000448465.1	NCBI	Colombia	Nariño	hspEuropeColombia	hspColombia	1603341	298	39.3163	1521
C146	PZ5080	Included	https://www.ncbi.nlm.nih.gov/assembly/GCA_000448485.1	GCA_000448485.1	NCBI	Colombia	Nariño	hspEuropeColombia	hspColombia	1613577	243	39.079	1526
C148	PZ5005_3A3	Included	https://www.ncbi.nlm.nih.gov/assembly/GCA_001997965.1	GCA_001997965.1	NCBI	Colombia	Nariño	hspAfrica1NAmerica	hspAfrica1NAmerica	1663098	51	38.6545	1541
C149	PZ5006_3A3	Included	https://www.ncbi.nlm.nih.gov/assembly/GCA_001997995.1	GCA_001997995.1	NCBI	Colombia	Nariño	hspAfrica1NAmerica	hspAfrica1NAmerica	1633699	53	38.3157	1511
C150	PZ5009_3A2	Included	https://www.ncbi.nlm.nih.gov/assembly/GCA_001998295.1	GCA_001998295.1	NCBI	Colombia	Nariño	hspSWEuropeColombia	hspColombia	1658224	53	37.6861	1544
C151	PZ5016_3A3	Included	https://www.ncbi.nlm.nih.gov/assembly/GCA_001999865.1	GCA_001999865.1	NCBI	Colombia	Nariño	hspSWEuropeColombia	hspAfrica1NAmerica	1618403	40	38.9088	1506
C152	PZ5019_3A3	Included	https://www.ncbi.nlm.nih.gov/assembly/GCA_001998045.1	GCA_001998045.1	NCBI	Colombia	Nariño	hspAfrica1MiscAmerica	hspAfrica1SAfrica	1673722	44	38.3709	1550
C153	PZ5033_3A2	Included	https://www.ncbi.nlm.nih.gov/assembly/GCA_001998385.1	GCA_001998385.1	NCBI	Colombia	Nariño	hspAfrica1MiscAmerica	hspColombia	1646537	60	38.1154	1521
C154	PZ5086	Included	https://www.ncbi.nlm.nih.gov/assembly/GCA_000448505.1	GCA_000448505.1	NCBI	Colombia	Nariño	hspEuropeColombia	hspColombia	1559914	244	38.8911	1471
C155	SV328_2	Included	https://www.ncbi.nlm.nih.gov/assembly/GCA_001999845.1	GCA_001999845.1	NCBI	Colombia	Nariño	hspSWEuropeColombia	hspColombia	1639757	56	38.2607	1526
C156	SV340_2	Included	https://www.ncbi.nlm.nih.gov/assembly/GCA_001998125.1	GCA_001998125.1	NCBI	Colombia	Nariño	hspAfrica1MiscAmerica	hspColombia	1626819	53	38.707	1512
C157	SV355_2	Included	https://www.ncbi.nlm.nih.gov/assembly/GCA_001998405.1	GCA_001998405.1	NCBI	Colombia	Nariño	hspAfrica1MiscAmerica	hspColombia	1629307	39	39.4815	1516
C158	SV380_1	Included	https://www.ncbi.nlm.nih.gov/assembly/GCA_001998285.1	GCA_001998285.1	NCBI	Colombia	Nariño	hspAfrica1NAmerica	hspAfrica1NAmerica	1624379	40	38.4549	1518
C159	SV397_2	Included	https://www.ncbi.nlm.nih.gov/assembly/GCA_001998205.1	GCA_001998205.1	NCBI	Colombia	Nariño	hspAfrica1NAmerica	hspAfrica1NAmerica	1661366	47	39.0673	1539
C160	SV449_1	Included	https://www.ncbi.nlm.nih.gov/assembly/GCA_001998245.1	GCA_001998245.1	NCBI	Colombia	Nariño	hspSWEuropeColombia	hspColombia	1643791	41	39.0956	1530
C161	2006	Included	https://www.ncbi.nlm.nih.gov/assembly/GCA_002534555.1	GCA_002534555.1	NCBI	Colombia	Cundinamarca	Unknown	hspColombia	1664276	319	38.158	1494
C163	22345	Included	https://www.ncbi.nlm.nih.gov/assembly/GCA_003815595.1	GCA_003815595.1	NCBI	Colombia	Cundinamarca	Unknown	hspColombia	1661685	43	38.0013	1560
C165	SV376	Included	https://www.ncbi.nlm.nih.gov/assembly/GCA_001998165.1	GCA_001998165.1	NCBI	Colombia	Nariño	Unknown	hspColombia	1678533	207	39.0705	1560
C166	Hui1681	Included	https://enterobase.warwick.ac.uk/species/helicobacter/search_strains	HEL_AA2489AA	Enterobase	Colombia	Amazon	hspAmerind	hspIndigenous	1504130	22	39.514	1438
C167	Hui1764	Included	https://enterobase.warwick.ac.uk/species/helicobacter/search_strains	HEL_AA2563AA	Enterobase	Colombia	Amazon	hspAmerind	hspIndigenous	1604297	59	38.3098	1542
CAM001	Nic01_C	Included	https://enterobase.warwick.ac.uk/species/helicobacter/search_strains	HEL_AA0172AA	Enterobase	Nicaragua	Managua	hspSWEuropeHonduras	hspSWEuropeHonduras	1630930	41	38.2023	1515
CAM003	Nic03_C	Included	https://enterobase.warwick.ac.uk/species/helicobacter/search_strains	HEL_AA0133AA	Enterobase	Nicaragua	Managua	hspAfrica1Nicaragua	hspAfrica1Nicaragua	1611321	42	37.7629	1492
CAM004	Nic04_C	Included	https://enterobase.warwick.ac.uk/species/helicobacter/search_strains	HEL_AA0168AA	Enterobase	Nicaragua	Managua	hspSWEuropeHonduras	hspSWEuropeSouthAmerica	1685151	66	37.2949	1559
CAM005	Nic05_C	Included	https://enterobase.warwick.ac.uk/species/helicobacter/search_strains	HEL_AA0166AA	Enterobase	Nicaragua	Managua	hspSWEuropeHonduras	hspSWEuropeHonduras	1644906	32	37.7102	1547
CAM006	Nic06_A	Included	https://enterobase.warwick.ac.uk/species/helicobacter/search_strains	HEL_AA0165AA	Enterobase	Nicaragua	Managua	hspAfrica1Nicaragua	hspAfrica1Nicaragua	1670983	30	38.5802	1554
CAM007	Nic07_C	Included	https://enterobase.warwick.ac.uk/species/helicobacter/search_strains	HEL_AA0162AA	Enterobase	Nicaragua	Managua	hspAfrica1Nicaragua	hspAfrica1Nicaragua	1645731	26	39.1577	1535
CAM008	Nic08_C	Included	https://enterobase.warwick.ac.uk/species/helicobacter/search_strains	HEL_AA0160AA	Enterobase	Nicaragua	Managua	hspSEurope	hspSEurope	1574197	19	37.9634	1495
CAM009	Nic09_C	Included	https://enterobase.warwick.ac.uk/species/helicobacter/search_strains	HEL_AA0158AA	Enterobase	Nicaragua	Managua	hspSWEurope	hspSWEuropeSouthAmerica	1625652	33	38.353	1529
CAM010	Nic10_C	Included	https://enterobase.warwick.ac.uk/species/helicobacter/search_strains	HEL_AA0156AA	Enterobase	Nicaragua	Managua	hspAfrica1Nicaragua	hspAfrica1Nicaragua	1655348	25	38.2833	1550
CAM011	Nic11_C	Included	https://enterobase.warwick.ac.uk/species/helicobacter/search_strains	HEL_AA0154AA	Enterobase	Nicaragua	Managua	hspAfrica1Nicaragua	hspAfrica1Nicaragua	1652673	57	38.3696	1520
CAM012	Nic12_C	Included	https://enterobase.warwick.ac.uk/species/helicobacter/search_strains	HEL_AA0152AA	Enterobase	Nicaragua	Managua	hspAfrica1Nicaragua	hspAfrica1Nicaragua	1677467	37	38.0324	1561
CAM013	Nic13_C	Included	https://enterobase.warwick.ac.uk/species/helicobacter/search_strains	HEL_AA0150AA	Enterobase	Nicaragua	Managua	hspAfrica1Nicaragua	hspAfrica1Nicaragua	1654238	36	37.6371	1550
CAM014	Nic14_C	Included	https://enterobase.warwick.ac.uk/species/helicobacter/search_strains	HEL_AA0148AA	Enterobase	Nicaragua	Managua	hspSWEurope	hspSWEuropeSouthAmerica	1677214	105	38.8008	1580
AS027	NY97-102	Included	https://pubmlst.org/helicobacter/		Muñoz et al., 2021	China	HongKong	hspEAsia	hpEastAsia	1579459	51	44.7583	1493
CAM016	Nic16_C	Included	https://enterobase.warwick.ac.uk/species/helicobacter/search_strains	HEL_AA0144AA	Enterobase	Nicaragua	Managua	hspAfrica1Nicaragua	hspAfrica1Nicaragua	1649352	21	39.2631	1535
CAM017	Nic17_C	Included	https://enterobase.warwick.ac.uk/species/helicobacter/search_strains	HEL_AA0142AA	Enterobase	Nicaragua	Managua	hspSWEuropeMexico	hspSWEuropeSouthAmerica	1676425	47	37.8874	1575
CAM018	Nic18_C	Included	https://enterobase.warwick.ac.uk/species/helicobacter/search_strains	HEL_AA0140AA	Enterobase	Nicaragua	Managua	hspAfrica1Nicaragua	hspAfrica1Nicaragua	1645769	30	37.3665	1516
AS028	NY97-103	Included	https://pubmlst.org/helicobacter/		Muñoz et al., 2021	China	HongKong	hspEAsia	hpEastAsia	1603417	52	43.0604	1524
AS029	NY97-18	Included	https://pubmlst.org/helicobacter/		Muñoz et al., 2021	China	HongKong	hspEAsia	hpEastAsia	1603538	54	40.5213	1521
CAM021	Nic20_C	Included	https://enterobase.warwick.ac.uk/species/helicobacter/search_strains	HEL_AA0136AA	Enterobase	Nicaragua	Managua	hspAfrica1NAmerica	hspAfrica1NAmerica	1658954	42	38.2389	1519
CAM022	Nic21_C	Included	https://enterobase.warwick.ac.uk/species/helicobacter/search_strains	HEL_AA0134AA	Enterobase	Nicaragua	Managua	hspAfrica1Nicaragua	hspAfrica1Nicaragua	1654184	65	38.4185	1541
CAM023	Nic22_A	Included	https://enterobase.warwick.ac.uk/species/helicobacter/search_strains	HEL_AA0132AA	Enterobase	Nicaragua	Managua	hspSWEurope	hspSWEuropeSouthAmerica	1614655	75	38.9815	1517
CAM024	Nic23_A	Included	https://enterobase.warwick.ac.uk/species/helicobacter/search_strains	HEL_AA0131AA	Enterobase	Nicaragua	Managua	hspSWEuropeHonduras	hspAfrica1Nicaragua	1664714	52	38.2455	1556
CAM025	Nic24_A	Included	https://enterobase.warwick.ac.uk/species/helicobacter/search_strains	HEL_AA0130AA	Enterobase	Nicaragua	Managua	hspAfrica1Nicaragua	hspAfrica1Nicaragua	1644586	38	38.4488	1514
CAM026	Nic25_A	Included	https://enterobase.warwick.ac.uk/species/helicobacter/search_strains	HEL_AA0129AA	Enterobase	Nicaragua	Managua	hspAfrica1Nicaragua	hspAfrica1Nicaragua	1669942	50	38.6245	1546
CAM027	Nic26_A	Included	https://enterobase.warwick.ac.uk/species/helicobacter/search_strains	HEL_AA0128AA	Enterobase	Nicaragua	Managua	hspAfrica1Nicaragua	hspAfrica1Nicaragua	1649180	34	39.8517	1529
CAM028	Nic27_A	Included	https://enterobase.warwick.ac.uk/species/helicobacter/search_strains	HEL_AA0127AA	Enterobase	Nicaragua	Managua	hspAfrica1Nicaragua	hspAfrica1Nicaragua	1635965	37	38.5375	1525
CAM029	Nic28_A	Included	https://enterobase.warwick.ac.uk/species/helicobacter/search_strains	HEL_AA0126AA	Enterobase	Nicaragua	Managua	hspAfrica1Nicaragua	hspAfrica1Nicaragua	1644503	28	39.5654	1519
CAM030	Nic29_A	Included	https://enterobase.warwick.ac.uk/species/helicobacter/search_strains	HEL_AA0125AA	Enterobase	Nicaragua	Managua	hspAfrica1Nicaragua	hspAfrica1Nicaragua	1644168	39	39.7786	1523
CAM031	Nic30_A	Included	https://enterobase.warwick.ac.uk/species/helicobacter/search_strains	HEL_AA0124AA	Enterobase	Nicaragua	Managua	hspAfrica1Nicaragua	hspAfrica1Nicaragua	1669615	41	38.7138	1543
CAM032	Nic31_A	Included	https://enterobase.warwick.ac.uk/species/helicobacter/search_strains	HEL_AA0123AA	Enterobase	Nicaragua	Managua	hspSEurope	hspSWEuropeSouthAmerica	1595248	47	38.5552	1498
CAM033	Nic32_A	Included	https://enterobase.warwick.ac.uk/species/helicobacter/search_strains	HEL_AA0122AA	Enterobase	Nicaragua	Managua	hspAfrica1Nicaragua	hspAfrica1Nicaragua	1615475	51	37.9973	1510
CAM034	ELS37	Included	https://www.ncbi.nlm.nih.gov/assembly/GCA_000255955.1	GCA_000255955.1	NCBI	ElSalvador	ruralregion	hspSWEuropeHonduras	hspSWEuropeHonduras	1669876	2	37.4047	1561
CAM035	Gt_04_059	Included	https://enterobase.warwick.ac.uk/species/helicobacter/search_strains	HEL_AA2725AA	Enterobase	Guatemala	GuatemalaCity	hspSWEuropeHonduras	hspSWEuropeHonduras	1671486	74	38.4059	1556
CAM036	Gt_04_218	Included	https://enterobase.warwick.ac.uk/species/helicobacter/search_strains	HEL_AA2818AA	Enterobase	Guatemala	Quetzaltenango	hspSWEuropeMexico	hspSWEuropeSouthAmerica	1659996	21	39.1206	1545
CAM037	HN_G240	Included	https://enterobase.warwick.ac.uk/species/helicobacter/search_strains	HEL_AA2925AA	Enterobase	Honduras	Unknown	hspAfrica1Nicaragua	hspAfrica1Nicaragua	1653842	57	37.52	1537
CAM038	HN_G242	Included	https://enterobase.warwick.ac.uk/species/helicobacter/search_strains	HEL_AA2923AA	Enterobase	Honduras	Unknown	hspSWEuropeHonduras	hspSWEuropeHonduras	1638023	46	38.5323	1530
CAM039	HN_G246	Included	https://enterobase.warwick.ac.uk/species/helicobacter/search_strains	HEL_AA2922AA	Enterobase	Honduras	Unknown	hspAfrica1SAfrica	hspAfrica1SAfrica	1761945	238	39.3834	1629
CAM040	HN_G248	Included	https://enterobase.warwick.ac.uk/species/helicobacter/search_strains	HEL_AA2930AA	Enterobase	Honduras	Unknown	hspSWEuropeHonduras	hspSWEuropeHonduras	1662158	37	37.7307	1554
CAM041	HN_G249	Included	https://enterobase.warwick.ac.uk/species/helicobacter/search_strains	HEL_AA2929AA	Enterobase	Honduras	Unknown	hspSWEuropeHonduras	hspSWEuropeHonduras	1627027	35	40.1307	1520
CAM042	HN_G250	Included	https://enterobase.warwick.ac.uk/species/helicobacter/search_strains	HEL_AA2629AA	Enterobase	Honduras	Unknown	hspSWEuropeHonduras	hspSWEuropeHonduras	1649537	36	38.0522	1537
CAM043	HN_G251	Included	https://enterobase.warwick.ac.uk/species/helicobacter/search_strains	HEL_AA2630AA	Enterobase	Honduras	Unknown	hspSWEuropeHonduras	hspSWEuropeHonduras	1686922	69	37.6531	1581
CAM044	HN_G255	Included	https://enterobase.warwick.ac.uk/species/helicobacter/search_strains	HEL_AA2627AA	Enterobase	Honduras	Unknown	hspSWEuropeHonduras	hspSWEuropeHonduras	1655180	47	37.7329	1543
CAM045	HN_G257	Included	https://enterobase.warwick.ac.uk/species/helicobacter/search_strains	HEL_AA2628AA	Enterobase	Honduras	Unknown	hspSWEuropeHonduras	hspSWEuropeHonduras	1592316	24	38.7402	1485
CAM046	HN_G258	Included	https://enterobase.warwick.ac.uk/species/helicobacter/search_strains	HEL_AA2633AA	Enterobase	Honduras	Unknown	hspAfrica1SAfrica	hspAfrica1SAfrica	1735043	220	38.6825	1600
CAM047	HN_G260	Included	https://enterobase.warwick.ac.uk/species/helicobacter/search_strains	HEL_AA2749AA	Enterobase	Honduras	Unknown	hspSWEuropeHonduras	hspSWEuropeHonduras	1643151	269	39.0323	1507
CAM048	HN_G262	Included	https://enterobase.warwick.ac.uk/species/helicobacter/search_strains	HEL_AA2750AA	Enterobase	Honduras	Unknown	hspSWEuropeHonduras	hspSWEuropeHonduras	1661382	46	37.3647	1562
CAM049	HN_G265	Included	https://enterobase.warwick.ac.uk/species/helicobacter/search_strains	HEL_AA2751AA	Enterobase	Honduras	Unknown	hspAfrica1SAfrica	hspAfrica1SAfrica	1651709	44	39.5327	1525
CAM050	HN_G266	Included	https://enterobase.warwick.ac.uk/species/helicobacter/search_strains	HEL_AA2753AA	Enterobase	Honduras	Unknown	hspSWEuropeHonduras	hspSWEuropeHonduras	1584704	38	37.8559	1484
CAM051	HN_G267	Included	https://enterobase.warwick.ac.uk/species/helicobacter/search_strains	HEL_AA2752AA	Enterobase	Honduras	Unknown	hspAfrica1Nicaragua	hspAfrica1Nicaragua	1664986	72	37.3322	1528
CAM052	HN_G274	Included	https://enterobase.warwick.ac.uk/species/helicobacter/search_strains	HEL_AA2863AA	Enterobase	Honduras	Unknown	hspSWEuropeHonduras	hspSWEuropeHonduras	1591116	28	37.8604	1505
CAM053	HN_G277	Included	https://enterobase.warwick.ac.uk/species/helicobacter/search_strains	HEL_AA2862AA	Enterobase	Honduras	Unknown	hspSWEuropeHonduras	hspSWEuropeHonduras	1665595	40	38.1266	1547
CAM054	HN_G278	Included	https://enterobase.warwick.ac.uk/species/helicobacter/search_strains	HEL_AA2860AA	Enterobase	Honduras	Unknown	hspSWEuropeHonduras	hspSWEuropeHonduras	1667060	48	37.647	1545
CAM055	HN_G280	Included	https://enterobase.warwick.ac.uk/species/helicobacter/search_strains	HEL_AA2977AA	Enterobase	Honduras	Unknown	hspAfrica1Nicaragua	hspAfrica1Nicaragua	1676356	54	37.0706	1565
CAM056	HN_G285	Included	https://enterobase.warwick.ac.uk/species/helicobacter/search_strains	HEL_AA2664AA	Enterobase	Honduras	Unknown	hspAfrica1SAfrica	hspAfrica1SAfrica	1693697	35	37.9409	1572
CAM057	HN_G288	Included	https://enterobase.warwick.ac.uk/species/helicobacter/search_strains	HEL_AA2666AA	Enterobase	Honduras	Unknown	hspSWEuropeHonduras	hspSWEuropeHonduras	1694674	229	39.1769	1533
CAM058	HN_G300	Included	https://enterobase.warwick.ac.uk/species/helicobacter/search_strains	HEL_AA2847AA	Enterobase	Honduras	Unknown	hspSWEuropeHonduras	hspSWEuropeHonduras	1630928	42	37.9875	1506
CAM059	HN_G307	Included	https://enterobase.warwick.ac.uk/species/helicobacter/search_strains	HEL_AA2848AA	Enterobase	Honduras	Unknown	hspSWEuropeHonduras	hspSWEuropeHonduras	1577133	24	38.8416	1470
CAM060	HN_G310	Included	https://enterobase.warwick.ac.uk/species/helicobacter/search_strains	HEL_AA2730AA	Enterobase	Honduras	Unknown	hspSWEuropeHonduras	hspSWEuropeHonduras	1636129	62	38.5636	1500
CAM061	HN_G315	Included	https://enterobase.warwick.ac.uk/species/helicobacter/search_strains	HEL_AA2967AA	Enterobase	Honduras	Unknown	hspSWEurope	hspSWEuropeSouthAmerica	1614237	31	38.5425	1517
CAM062	HN_G328	Included	https://enterobase.warwick.ac.uk/species/helicobacter/search_strains	HEL_AA2617AA	Enterobase	Honduras	Unknown	hspSWEuropeHonduras	hspSWEuropeHonduras	1585876	33	38.3694	1478
CAM063	HN_G331	Included	https://enterobase.warwick.ac.uk/species/helicobacter/search_strains	HEL_AA2913AA	Enterobase	Honduras	Unknown	hspSWEuropeHonduras	hspSWEuropeHonduras	1734997	150	38.6178	1597
CAM064	HN_G339	Included	https://enterobase.warwick.ac.uk/species/helicobacter/search_strains	HEL_AA2911AA	Enterobase	Honduras	Unknown	hspSWEuropeHonduras	hspSWEuropeHonduras	1612625	70	37.5501	1503
CAM065	HN_G341	Included	https://enterobase.warwick.ac.uk/species/helicobacter/search_strains	HEL_AA2812AA	Enterobase	Honduras	Unknown	hspSWEuropeHonduras	hspSWEuropeHonduras	1631808	44	38.1225	1513
CAM066	HN_G346	Included	https://enterobase.warwick.ac.uk/species/helicobacter/search_strains	HEL_AA2809AA	Enterobase	Honduras	Unknown	hspAfrica1SAfrica	hspAfrica1SAfrica	1602868	38	37.7454	1499
AS030	NY97-20	Included	https://pubmlst.org/helicobacter/		Muñoz et al., 2021	China	HongKong	hspEAsia	hpEastAsia	1657230	74	41.9427	1538
AS031	NY97-29	Included	https://pubmlst.org/helicobacter/		Muñoz et al., 2021	China	HongKong	hspEAsia	hpEastAsia	1627971	72	40.7763	1541
AS032	NY97-38	Included	https://pubmlst.org/helicobacter/		Muñoz et al., 2021	China	HongKong	hspEAsia	hpEastAsia	1578910	63	40.0453	1504
EUR055	PHI092	Included	https://datadryad.org/resource/doi:10.5061/dryad.8qp4n/2		Muñoz et al., 2021	France	Bordeaux	hspSEurope	hspSEurope	1662824	60	38.3143	1549
EUR086	Pt-1846-U	Included	10.1038/srep42471		Muñoz et al., 2021	Portugal	Unknown	hspSWEurope	hspSWEurope	1642077	58	38.8244	1534
AS066	Qsc35	Included	https://pubmlst.org/helicobacter/		Muñoz et al., 2021	India	Unknown	hpAsia2	hpAsia2	1654841	1	38.8081	1628
AS010	Yangon132	Included	https://datadryad.org/resource/doi:10.5061/dryad.8qp4n/2		Muñoz et al., 2021	Burma	Unknown	hspSAmerind	hspIndigenous	1599407	47	38.0285	1494
EUR008	31235	Included	https://www.ncbi.nlm.nih.gov/assembly/GCA_003058865.1	GCA_003058865.1	NCBI	Belgium	Brussels	hspSEurope	hspSEurope	1636948	60	38.1454	1556
AS015	Yangon188	Included	https://datadryad.org/resource/doi:10.5061/dryad.8qp4n/2		Muñoz et al., 2021	Burma	Unknown	hpAsia2	hpAsia2	1617637	40	38.9079	1503
AS034	YN1-100	Included	https://pubmlst.org/helicobacter/		Muñoz et al., 2021	China	Yunnan	hspEAsia	hpEastAsia	1579076	1	38.8355	1502
EUR011	36166	Included	https://www.ncbi.nlm.nih.gov/assembly/GCA_003059195.1	GCA_003059195.1	NCBI	Belgium	Unknown	hspSEurope	hspSEurope	1596627	44	39.0835	1490
EUR012	38185	Included	https://www.ncbi.nlm.nih.gov/assembly/GCA_003059165.1	GCA_003059165.1	NCBI	Belgium	Brussels	hspSWEurope	hspSWEurope	1652406	71	38.3858	1537
EUR013	30950	Included	https://www.ncbi.nlm.nih.gov/assembly/GCA_003058845.1	GCA_003058845.1	NCBI	Belgium	Brussels	hspSEurope	hspSEurope	1646302	36	38.5668	1548
EUR014	908	Included	https://www.ncbi.nlm.nih.gov/assembly/GCA_000148665.1	GCA_000148665.1	NCBI	France	Unknown	hspAfrica1NAmerica	hspAfrica1NAmerica	1549666	1	39.2988	1510
EUR015	3697	Included	https://pubmlst.org/bigsdb?db=pubmlst_helicobacter_isolates&page=seqbin&isolate_id=2595	2595	BIGSdb	France	Bordeaux	hspSWEurope	hspSWEurope	1616668	77	37.9852	1518
EUR016	3699	Included	https://www.ncbi.nlm.nih.gov/assembly/GCA_003059245.1	GCA_003059245.1	NCBI	France	Bordeaux	hspSWEurope	hspSWEuropeNorthAmerica	1642798	48	38.6264	1500
EUR017	3738	Included	https://pubmlst.org/bigsdb?db=pubmlst_helicobacter_isolates&page=seqbin&isolate_id=2597	2597	BIGSdb	France	Bordeaux	hspSWEurope	hspSWEurope	1595882	64	38.988	1482
EUR018	3746	Included	https://enterobase.warwick.ac.uk/species/helicobacter/search_strains	HEL_AA3746AA	Enterobase	France	Bordeaux	hspSEurope	hspSEurope	1637877	63	38.2494	1525
EUR019	3754	Included	https://doi.org/10.1371/journal.pgen.1006546.s006		Thorell et al., 2017	France	Bordeaux	hpAsia2	hpAsia2	1605987	71	38.1907	1494
EUR020	3755	Included	https://www.ncbi.nlm.nih.gov/assembly/GCA_003059305.1	GCA_003059305.1	NCBI	France	Bordeaux	hspAfrica1SAfrica	hspAfrica1SAfrica	1596484	54	39.0924	1501
EUR021	3800	Included	https://pubmlst.org/bigsdb?db=pubmlst_helicobacter_isolates&page=seqbin&isolate_id=2598	2598	BIGSdb	France	Bordeaux	hspSWEurope	hspSWEuropeColombia	1601263	43	38.747	1500
EUR022	3802	Included	https://www.ncbi.nlm.nih.gov/assembly/GCA_003059565.1	GCA_003059565.1	NCBI	France	Bordeaux	hspAfrica1NAmerica	hspAfrica1WAfrica	1546782	64	38.6851	1422
EUR023	3824	Included	https://www.ncbi.nlm.nih.gov/assembly/GCA_003059225.1	GCA_003059225.1	NCBI	France	Bordeaux	hspAfrica1MiscAmerica	hspSWEuropeNorthAmerica	1694860	90	38.886	1540
EUR025	3843	Included	https://www.ncbi.nlm.nih.gov/assembly/GCA_003059605.1	GCA_003059605.1	NCBI	France	Bordeaux	hspSEurope	hspSEurope	1490309	268	38.9712	1366
EUR026	ANT170	Included	https://www.ncbi.nlm.nih.gov/assembly/GCA_003059715.1	GCA_003059715.1	NCBI	France	Bordeaux	hspSWEurope	hspSWEurope	1634603	53	38.3924	1524
EUR027	B25	Included	https://www.ncbi.nlm.nih.gov/assembly/GCA_003060065.1	GCA_003060065.1	NCBI	France	Bordeaux	hspSWEurope	hspSWEurope	1602166	50	38.5884	1480
EUR028	B29	Included	https://www.ncbi.nlm.nih.gov/assembly/GCA_003060035.1	GCA_003060035.1	NCBI	France	Bordeaux	hspSEurope	hspSEurope	1589584	62	38.9002	1490
EUR029	B30	Included	https://www.ncbi.nlm.nih.gov/assembly/GCA_003059545.1	GCA_003059545.1	NCBI	France	Bordeaux	hspSEurope	hspSEurope	1597644	33	39.253	1490
EUR030	B31	Included	https://www.ncbi.nlm.nih.gov/assembly/GCA_003060025.1	GCA_003060025.1	NCBI	France	Bordeaux	hspSWEurope	hspSWEuropeNorthAmerica	1678687	68	37.5524	1550
EUR031	B35	Included	https://www.ncbi.nlm.nih.gov/assembly/GCA_003059535.1	GCA_003060025.1	NCBI	France	Bordeaux	hspSEurope	hspSEurope	1633732	54	38.0876	1555
EUR032	B38	Included	https://www.ncbi.nlm.nih.gov/assembly/GCA_000091345.1	GCA_000091345.1	NCBI	France	Unknown	hspSEurope	hspSEurope	1576758	1	39.1592	1501
EUR033	B40	Included	https://www.ncbi.nlm.nih.gov/assembly/GCA_003059985.1	GCA_003059985.1	NCBI	France	Bordeaux	hspSEurope	hspSEurope	1600079	46	38.5336	1493
EUR034	B41	Included	https://www.ncbi.nlm.nih.gov/assembly/GCA_003059505.1	GCA_003059505.1	NCBI	France	Bordeaux	hspAfrica1NAmerica	hspAfrica1NAmerica	1684372	65	38.6601	1564
EUR035	B43	Included	https://www.ncbi.nlm.nih.gov/assembly/GCA_003070765.1	GCA_003070765.1	NCBI	France	Bordeaux	hspSWEurope	hspSWEurope	1640677	54	38.5583	1513
EUR036	B44	Included	https://www.ncbi.nlm.nih.gov/assembly/GCA_003059445.1	GCA_003059445.1	NCBI	France	Bordeaux	hspNEurope	hspNEurope	1619848	55	38.2548	1538
EUR037	B45	Included	https://www.ncbi.nlm.nih.gov/assembly/GCA_000234645.4	GCA_000234645.4	NCBI	France	Unknown	hspSWEurope	hspSWEurope	1602587	63	38.9597	1566
EUR038	B47	Included	https://www.ncbi.nlm.nih.gov/assembly/GCA_003059425.1	GCA_003059425.1	NCBI	France	Bordeaux	hspSEurope	hspSEurope	1595814	51	38.2322	1486
EUR039	CHA185	Included	https://pubmlst.org/bigsdb?db=pubmlst_helicobacter_isolates&page=seqbin&isolate_id=2593	2593	BIGSdb	France	Bordeaux	hspSEurope	hspSEurope	1635326	71	38.7761	1518
AS038	YN1-92	Included	https://pubmlst.org/helicobacter/		Muñoz et al., 2021	China	Yunnan	hspEAsia	hpEastAsia	1618974	1	38.6282	1566
AS039	YN1-99	Included	https://pubmlst.org/helicobacter/		Muñoz et al., 2021	China	Yunnan	hspEAsia	hpEastAsia	1606530	1	38.7011	1533
EUR042	GC23_HL	Included	https://www.ncbi.nlm.nih.gov/assembly/GCA_003059455.1	GCA_003059455.1	NCBI	France	Bordeaux	hspSEurope	hspSEurope	1629644	71	38.018	1547
EUR043	GC26_HL	Included	https://www.ncbi.nlm.nih.gov/assembly/GCA_003059365.1	GCA_003059365.1	NCBI	France	Bordeaux	hspSEurope	hspSEurope	1596021	51	38.9264	1490
EUR044	GC30_HL	Included	https://www.ncbi.nlm.nih.gov/assembly/GCA_003059285.1	GCA_003059285.1	NCBI	France	Bordeaux	hspSEurope	hspSEurope	1609142	62	38.2111	1522
EUR045	GC31_B	Included	https://www.ncbi.nlm.nih.gov/assembly/GCA_003059965.1	GCA_003059965.1	NCBI	France	Bordeaux	hspSEurope	hspSEurope	1656312	51	38.6307	1546
AS040	YN3-21	Included	https://pubmlst.org/helicobacter/		Muñoz et al., 2021	China	Yunnan	hspEAsia	hpEastAsia	1572044	1	38.8938	1580
EUR047	GC52_HL	Included	https://www.ncbi.nlm.nih.gov/assembly/GCA_003059265.1	GCA_003059265.1	NCBI	France	Bordeaux	hspSWEuropeMexico	hspSWEurope	1641427	70	37.6668	1540
EUR048	GC54_HL	Included	https://www.ncbi.nlm.nih.gov/assembly/GCA_003059385.1	GCA_003059385.1	NCBI	France	Bordeaux	hspSEurope	hspSEurope	1623691	50	38.6094	1507
AS042	YN3-77	Included	https://pubmlst.org/helicobacter/		Muñoz et al., 2021	China	Yunnan	hspEAsia	hpEastAsia	1577728	1	38.8168	1506
EUR050	GC65_HL	Included	https://www.ncbi.nlm.nih.gov/assembly/GCA_003059325.1	GCA_003059325.1	NCBI	France	Bordeaux	hspSEurope	hspSEurope	1668838	63	37.5486	1551
EUR051	GC67_HL	Included	https://www.ncbi.nlm.nih.gov/assembly/GCA_003059335.1	GCA_003059335.1	NCBI	France	Bordeaux	hspSWEurope	hspSWEurope	1613756	56	38.4233	1498
EUR052	GC69_HL	Included	https://www.ncbi.nlm.nih.gov/assembly/GCA_003058905.1	GCA_003058905.1	NCBI	France	Bordeaux	hspSEurope	hspSEurope	1601364	61	38.4162	1494
EUR053	GRA247	Included	https://doi.org/10.1371/journal.pgen.1006546.s006		Thorell et al., 2017	France	Bordeaux	hspSWEurope	hspSWEurope	1687801	65	38.1909	1571
EUR054	N6	Included	https://www.ncbi.nlm.nih.gov/assembly/GCA_005796135.1	GCA_005796135.1	NCBI	France	Unknown	hspSEurope	hspSEurope	1657184	51	37.6298	1639
AS046	YN4-134	Included	https://pubmlst.org/helicobacter/		Muñoz et al., 2021	China	Yunnan	hspEAsia	hpEastAsia	1624549	1	38.6368	1584
EUR056	De_M53_M	Included	https://enterobase.warwick.ac.uk/species/helicobacter/search_strains	HEL_AA0059AA	Enterobase	Germany	Unknown	hspSEurope	hspSEurope	1655282	88	38.3935	1551
EUR057	P12	Included	https://www.ncbi.nlm.nih.gov/assembly/GCA_000021465.1	GCA_000021465.1	NCBI	Germany	Unknown	hspSEurope	hspSEurope	1684038	2	36.9302	1585
EUR058	SSR1	Included	https://www.ncbi.nlm.nih.gov/assembly/GCA_003059845.1	GCA_003059845.1	NCBI	Ireland	Dublin	hspNEurope	hspNEurope	1607365	61	38.1299	1508
EUR059	SSR12	Included	https://pubmlst.org/bigsdb?db=pubmlst_helicobacter_isolates&page=seqbin&isolate_id=2578	2578	BIGSdb	Ireland	Dublin	hspSEurope	hspSEurope	1640508	84	37.6421	1509
EUR060	SSR13	Included	https://pubmlst.org/bigsdb?db=pubmlst_helicobacter_isolates&page=seqbin&isolate_id=2579	2579	BIGSdb	Ireland	Dublin	hspNEurope	hspNEurope	1617847	73	38.2618	1513
EUR061	SSR14	Included	https://pubmlst.org/bigsdb?db=pubmlst_helicobacter_isolates&page=seqbin&isolate_id=2580	2580	BIGSdb	Ireland	Dublin	hspNEurope	hspNEurope	1662723	70	38.5795	1551
EUR062	SSR17	Included	https://pubmlst.org/bigsdb?db=pubmlst_helicobacter_isolates&page=seqbin&isolate_id=2581	2581	BIGSdb	Ireland	Dublin	hspNEurope	hspNEurope	1580609	61	39.1287	1485
EUR063	SSR2	Included	https://pubmlst.org/bigsdb?db=pubmlst_helicobacter_isolates&page=seqbin&isolate_id=2571	2571	BIGSdb	Ireland	Dublin	hspNEurope	hspNEurope	1582107	68	38.7191	1489
EUR064	SSR20	Included	https://pubmlst.org/bigsdb?db=pubmlst_helicobacter_isolates&page=seqbin&isolate_id=2582	2582	BIGSdb	Ireland	Dublin	hspNEurope	hspNEurope	1610542	57	38.3916	1498
EUR065	SSR22	Included	https://pubmlst.org/bigsdb?db=pubmlst_helicobacter_isolates&page=seqbin&isolate_id=2583	2583	BIGSdb	Ireland	Dublin	hspNEurope	hspNEurope	1640253	66	38.6573	1552
EUR066	SSR23	Included	https://pubmlst.org/bigsdb?db=pubmlst_helicobacter_isolates&page=seqbin&isolate_id=2584	2584	BIGSdb	Ireland	Dublin	hspNEurope	hspNEurope	1644971	87	38.2456	1530
EUR067	SSR3	Included	https://pubmlst.org/bigsdb?db=pubmlst_helicobacter_isolates&page=seqbin&isolate_id=2572	2572	BIGSdb	Ireland	Dublin	hspNEurope	hspNEurope	1670700	79	38.2137	1567
EUR068	SSR33	Included	https://pubmlst.org/bigsdb?db=pubmlst_helicobacter_isolates&page=seqbin&isolate_id=2585	2585	BIGSdb	Ireland	Dublin	hspNEurope	hspNEurope	1681995	90	38.7597	1554
EUR069	SSR40	Included	https://pubmlst.org/bigsdb?db=pubmlst_helicobacter_isolates&page=seqbin&isolate_id=2586	2586	BIGSdb	Ireland	Dublin	hspNEurope	hspNEurope	1666663	86	38.1417	1569
EUR070	SSR43	Included	https://pubmlst.org/bigsdb?db=pubmlst_helicobacter_isolates&page=seqbin&isolate_id=2587	2587	BIGSdb	Ireland	Dublin	hspNEurope	hspSEurope	1538019	40	39.3358	1441
EUR071	SSR5	Included	https://pubmlst.org/bigsdb?db=pubmlst_helicobacter_isolates&page=seqbin&isolate_id=2574	2574	BIGSdb	Ireland	Dublin	hspNEurope	hspNEurope	1615339	60	38.9803	1505
EUR072	SSR7	Included	https://pubmlst.org/bigsdb?db=pubmlst_helicobacter_isolates&page=seqbin&isolate_id=2575	2575	BIGSdb	Ireland	Dublin	hspNEurope	hspNEurope	1654739	68	38.3521	1543
EUR073	SSR8	Included	https://pubmlst.org/bigsdb?db=pubmlst_helicobacter_isolates&page=seqbin&isolate_id=2576	2576	BIGSdb	Ireland	Dublin	hspNEurope	hspNEurope	1611252	84	38.7072	1501
EUR074	SSR9	Included	https://pubmlst.org/bigsdb?db=pubmlst_helicobacter_isolates&page=seqbin&isolate_id=2577	2577	BIGSdb	Ireland	Dublin	hspNEurope	hspNEurope	1703465	99	37.5486	1609
EUR075	G27	Included	https://www.ncbi.nlm.nih.gov/assembly/GCA_000021165.1	GCA_000021165.1	NCBI	Italy	Unknown	hspSEurope	hspSEurope	1663013	2	36.883	1575
EUR076	Lithuania75	Included	https://www.ncbi.nlm.nih.gov/assembly/GCA_000185225.1	GCA_000185225.1	NCBI	Lithuania	Unknown	hspSEurope	hspSEurope	1640673	2	36.2995	1553
EUR077	1152_04	Included	https://www.ncbi.nlm.nih.gov/assembly/GCA_000802445.1	GCA_000802445.1	NCBI	Portugal	Unknown	hspSWEurope	hspSWEurope	1588646	59	39.04	1501
EUR078	1198_04	Included	https://www.ncbi.nlm.nih.gov/assembly/GCA_000802465.2	GCA_000802465.2	NCBI	Portugal	Unknown	hspSWEurope	hspSWEurope	1618345	57	38.8169	1491
EUR079	173_00	Included	https://www.ncbi.nlm.nih.gov/assembly/GCA_000802625.1	GCA_000802625.1	NCBI	Portugal	Lisbon	hspSWEurope	hspSWEurope	1573297	79	38.7418	1462
EUR080	1786_05	Included	https://www.ncbi.nlm.nih.gov/assembly/GCA_000802605.1	GCA_000802605.1	NCBI	Portugal	Unknown	hspSWEurope	hspSWEurope	1619972	41	39.2691	1528
EUR081	207_99	Included	https://www.ncbi.nlm.nih.gov/assembly/GCA_000802505.1	GCA_000802505.1	NCBI	Portugal	Unknown	hspSWEurope	hspSWEurope	1544449	47	38.5207	1430
EUR082	228_99	Included	https://www.ncbi.nlm.nih.gov/assembly/GCA_000802545.1	GCA_000802545.1	NCBI	Portugal	Unknown	hspSWEurope	hspSWEurope	1619666	54	38.4478	1512
EUR083	499_02	Included	https://www.ncbi.nlm.nih.gov/assembly/GCA_000802525.1	GCA_000802525.1	NCBI	Portugal	Unknown	hspSWEuropeMexico	hspSWEuropeSouthAmerica	1666743	73	38.2544	1555
EUR084	655_99	Included	https://www.ncbi.nlm.nih.gov/assembly/GCA_000802575.1	CA_000802575.1	NCBI	Portugal	Unknown	hspSWEurope	hspSWEurope	1615666	45	39.2156	1492
EUR085	Pt1293U	Included	https://enterobase.warwick.ac.uk/species/helicobacter/search_strains	HEL_AA1077AA	Enterobase	Portugal	Unknown	hspSWEurope	hspSWEurope	1663004	35	38.3163	1562
AS048	YN4-83	Included	https://pubmlst.org/helicobacter/		Muñoz et al., 2021	China	Yunnan	hspEAsia	hpEastAsia	1588166	1	38.8748	1560
EUR087	Pt1918U	Included	https://enterobase.warwick.ac.uk/species/helicobacter/search_strains	HEL_AA0063AA	Enterobase	Portugal	Unknown	hspAfrica1SAfrica	hspAfrica1SAfrica	1635641	42	38.9654	1523
EUR088	Pt21299RU	Included	https://enterobase.warwick.ac.uk/species/helicobacter/search_strains	HEL_AA1071AA	Enterobase	Portugal	Unknown	hspSWEurope	hspSWEurope	1637161	42	38.8727	1529
EUR089	Pt4472G	Included	https://enterobase.warwick.ac.uk/species/helicobacter/search_strains	HEL_AA1083AA	Enterobase	Portugal	Unknown	hspSWEurope	hspSWEurope	1668431	50	37.9632	1568
EUR090	Pt4481G	Included	https://enterobase.warwick.ac.uk/species/helicobacter/search_strains	HEL_AA1078AA	Enterobase	Portugal	Unknown	hspSWEurope	hspSWEurope	1614566	60	38.6522	1500
EUR091	Pt4497U	Included	https://enterobase.warwick.ac.uk/species/helicobacter/search_strains	HEL_AA0060AA	Enterobase	Portugal	Unknown	hspAfrica1MiscAmerica	hspAfrica1SAfrica	1651496	84	38.1977	1527
EUR092	Pt5322G	Included	https://enterobase.warwick.ac.uk/species/helicobacter/search_strains	HEL_AA1075AA	Enterobase	Portugal	Unknown	hspSWEurope	hspSWEurope	1591902	38	37.7907	1492
EUR093	Pt5771G	Included	https://enterobase.warwick.ac.uk/species/helicobacter/search_strains	HEL_AA0062AA	Enterobase	Portugal	Unknown	hspAfrica1MiscAmerica	hspSWEuropeNorthAmerica	1716534	73	38.6494	1590
EUR094	Pt_7739	Included	https://enterobase.warwick.ac.uk/species/helicobacter/search_strains	HEL_AA2690AA	Enterobase	Portugal	SanSebastiao	hspSWEurope	hspSWEurope	1665858	110	39.9721	1529
EUR095	Pt_7757	Included	https://enterobase.warwick.ac.uk/species/helicobacter/search_strains	HEL_AA2918AA	Enterobase	Portugal	SantaMariaFeira	hspSWEurope	hspSWEurope	1618794	29	38.0982	1515
EUR096	Pt_7854	Included	https://enterobase.warwick.ac.uk/species/helicobacter/search_strains	HEL_AA2746AA	Enterobase	Portugal	AngraHeroismo	hspSWEurope	hspSWEurope	1639643	45	37.2324	1553
EUR097	Pt_7901	Included	https://enterobase.warwick.ac.uk/species/helicobacter/search_strains	HEL_AA2959AA	Enterobase	Portugal	PontaDelgada	hspSWEurope	hspSWEurope	1595218	47	39.3967	1492
EUR098	Pt_8186	Included	https://enterobase.warwick.ac.uk/species/helicobacter/search_strains	HEL_AA2916AA	Enterobase	Portugal	SanSebastiao	hspSWEurope	hspSWEurope	1642281	42	38.3182	1531
EUR099	Pt_8220	Included	https://enterobase.warwick.ac.uk/species/helicobacter/search_strains	HEL_AA2655AA	Enterobase	Portugal	Setubal	hspSWEurope	hspSWEurope	1576706	38	37.4979	1478
EUR100	Pt_8259	Included	https://enterobase.warwick.ac.uk/species/helicobacter/search_strains	HEL_AA2779AA	Enterobase	Portugal	Setubal	hspSWEurope	hspSWEurope	1609636	22	39.003	1508
EUR101	Pt_8284	Included	https://enterobase.warwick.ac.uk/species/helicobacter/search_strains	HEL_AA2708AA	Enterobase	Portugal	Setubal	hspSWEurope	hspSWEurope	1631908	35	37.753	1539
EUR102	Pt_8311	Included	https://enterobase.warwick.ac.uk/species/helicobacter/search_strains	HEL_AA2679AA	Enterobase	Portugal	Porto	hspSWEurope	hspSWEuropeColombia	1592388	23	38.4104	1496
EUR103	Pt_8323	Included	https://enterobase.warwick.ac.uk/species/helicobacter/search_strains	HEL_AA2880AA	Enterobase	Portugal	VianaCastelo	hspAfrica1SAfrica	hspAfrica1SAfrica	1640025	30	38.7675	1546
EUR104	Pt_8360	Included	https://enterobase.warwick.ac.uk/species/helicobacter/search_strains	HEL_AA2665AA	Enterobase	Portugal	Braga	hspSWEurope	hspSWEurope	1636793	42	39.2271	1532
EUR105	Pt_8376	Included	https://enterobase.warwick.ac.uk/species/helicobacter/search_strains	HEL_AA2784AA	Enterobase	Portugal	Porto	hspSWEurope	hspSWEurope	1578038	41	37.521	1473
EUR106	Pt_8427	Included	https://enterobase.warwick.ac.uk/species/helicobacter/search_strains	HEL_AA2742AA	Enterobase	Portugal	Viseu	hspSWEurope	hspSWEurope	1597251	26	38.3725	1486
EUR107	Pt_8434	Included	https://enterobase.warwick.ac.uk/species/helicobacter/search_strains	HEL_AA2647AA	Enterobase	Portugal	Viseu	hspSWEurope	hspSWEurope	1645513	128	38.9956	1523
EUR108	PtB89G	Included	https://enterobase.warwick.ac.uk/species/helicobacter/search_strains	HEL_AA1079AA	Enterobase	Portugal	Lisbon	Unknown	hspSWEurope	1646346	44	38.363	1549
EUR109	PtB92G	Included	https://enterobase.warwick.ac.uk/species/helicobacter/search_strains	HEL_AA1076AA	Enterobase	Portugal	Lisbon	Unknown	hspSWEurope	1648404	55	37.9831	1552
EUR110	ES_10	Included	https://enterobase.warwick.ac.uk/species/helicobacter/search_strains	HEL_AA2638AA	Enterobase	Spain	Madrid	hspSWEurope	hspSWEurope	1636461	59	38.4383	1528
EUR111	ES_11	Included	https://enterobase.warwick.ac.uk/species/helicobacter/search_strains	HEL_AA2637AA	Enterobase	Spain	Madrid	hspSWEurope	hspSWEurope	1628668	49	36.935	1511
EUR112	ES_12	Included	https://enterobase.warwick.ac.uk/species/helicobacter/search_strains	HEL_AA2636AA	Enterobase	Spain	Madrid	hspSEurope	hspSEurope	1674068	46	36.584	1569
EUR113	ES_13	Included	https://enterobase.warwick.ac.uk/species/helicobacter/search_strains	HEL_AA2635AA	Enterobase	Spain	Madrid	hspSWEurope	hspSWEurope	1545459	21	39.4213	1462
EUR114	ES_15	Included	https://enterobase.warwick.ac.uk/species/helicobacter/search_strains	HEL_AA2639AA	Enterobase	Spain	Madrid	hspSWEurope	hspSWEurope	1586585	34	37.7284	1496
EUR115	ES_25	Included	https://enterobase.warwick.ac.uk/species/helicobacter/search_strains	HEL_AA2933AA	Enterobase	Spain	Madrid	hspSWEurope	hspSWEurope	1617338	25	38.2517	1506
EUR116	ES_26	Included	https://enterobase.warwick.ac.uk/species/helicobacter/search_strains	HEL_AA2931AA	Enterobase	Spain	Madrid	hspSWEurope	hspSWEurope	1612648	24	38.2584	1515
EUR117	ES_31	Included	https://enterobase.warwick.ac.uk/species/helicobacter/search_strains	HEL_AA2822AA	Enterobase	Spain	Madrid	hspSWEurope	hspSWEurope	1600892	32	39.2022	1501
EUR118	ES_46	Included	https://enterobase.warwick.ac.uk/species/helicobacter/search_strains	HEL_AA2811AA	Enterobase	Spain	Madrid	hspSWEurope	hspSWEurope	1645252	44	37.7511	1557
EUR119	ES_54	Included	https://enterobase.warwick.ac.uk/species/helicobacter/search_strains	HEL_AA2687AA	Enterobase	Spain	Madrid	hspAfrica1MiscAmerica	hspSWEuropeNorthAmerica	1661373	52	37.5551	1547
EUR120	ES_58	Included	https://enterobase.warwick.ac.uk/species/helicobacter/search_strains	HEL_AA2686AA	Enterobase	Spain	Madrid	hspSWEurope	hspSWEurope	1623725	26	38.8407	1521
EUR121	ES_60	Included	https://enterobase.warwick.ac.uk/species/helicobacter/search_strains	HEL_AA2968AA	Enterobase	Spain	Madrid	hspSWEurope	hspSWEurope	1581875	21	38.1754	1490
EUR122	ES_61	Included	https://enterobase.warwick.ac.uk/species/helicobacter/search_strains	HEL_AA2969AA	Enterobase	Spain	Madrid	hspAfrica1MiscAmerica	hspSWEuropeNorthAmerica	1669259	56	38.4297	1551
EUR123	ES_610	Included	https://enterobase.warwick.ac.uk/species/helicobacter/search_strains	HEL_AA2785AA	Enterobase	Spain	Madrid	hspSWEurope	hspSWEurope	1622089	26	39.3346	1530
EUR124	ES_68	Included	https://enterobase.warwick.ac.uk/species/helicobacter/search_strains	HEL_AA2971AA	Enterobase	Spain	Madrid	hspSWEurope	hspSWEurope	1588849	18	38.8212	1480
EUR125	ES_7	Included	https://enterobase.warwick.ac.uk/species/helicobacter/search_strains	HEL_AA2965AA	Enterobase	Spain	Madrid	hspSWEurope	hspSWEurope	1576631	22	37.497	1493
EUR126	ES_76	Included	https://enterobase.warwick.ac.uk/species/helicobacter/search_strains	HEL_AA2861AA	Enterobase	Spain	Madrid	hspSWEurope	hspSWEurope	1621939	32	38.822	1512
EUR127	ES_DO	Included	https://enterobase.warwick.ac.uk/species/helicobacter/search_strains	HEL_AA2704AA	Enterobase	Spain	Madrid	hspSWEurope	hspSWEurope	1618507	31	38.3345	1524
EUR128	ES_SN	Included	https://enterobase.warwick.ac.uk/species/helicobacter/search_strains	HEL_AA2807AA	Enterobase	Spain	Madrid	hspSWEuropeHonduras	hspSWEuropeSouthAmerica	1624670	33	38.1038	1509
EUR129	HUP_B14	Included	https://www.ncbi.nlm.nih.gov/assembly/GCA_000259235.1	GCA_000259235.1	NCBI	Spain	Unknown	hspSWEurope	hspSWEurope	1607584	2	37.7779	1506
EUR130	HE_C1	Included	https://enterobase.warwick.ac.uk/species/helicobacter/search_strains	HEL_AA2685AA	Enterobase	Sweden	Orebro	hspNEurope	hspNEurope	1588871	75	38.3062	1483
EUR131	HE_C18	Included	https://enterobase.warwick.ac.uk/species/helicobacter/search_strains	HEL_AA2850AA	Enterobase	Sweden	Vasteras	hspNEurope	hspNEurope	1635728	97	37.8648	1519
EUR132	HE_C23	Included	https://enterobase.warwick.ac.uk/species/helicobacter/search_strains	HEL_AA2789AA	Enterobase	Sweden	Vasteras	hspNEurope	hspNEurope	1663959	100	37.7534	1559
EUR133	HE_C30	Included	https://enterobase.warwick.ac.uk/species/helicobacter/search_strains	HEL_AA2667AA	Enterobase	Sweden	Kalmar	hspNEurope	hspNEurope	1657933	115	37.422	1555
EUR134	HE_C32	Included	https://enterobase.warwick.ac.uk/species/helicobacter/search_strains	HEL_AA2668AA	Enterobase	Sweden	Goteborg	hspNEurope	hspNEurope	1636505	83	37.9111	1540
EUR135	HE_C33	Included	https://enterobase.warwick.ac.uk/species/helicobacter/search_strains	HEL_AA2669AA	Enterobase	Sweden	Vasteras	hspNEurope	hspNEurope	1593414	75	38.3966	1488
EUR136	HE_C34	Included	https://enterobase.warwick.ac.uk/species/helicobacter/search_strains	HEL_AA2670AA	Enterobase	Sweden	Vasteras	hspNEurope	hspNEurope	1597206	107	38.1497	1509
EUR137	HE_C38	Included	https://enterobase.warwick.ac.uk/species/helicobacter/search_strains	HEL_AA2671AA	Enterobase	Sweden	Kalmar	hspNEurope	hspNEurope	1619325	66	37.7187	1528
EUR138	HE_C50	Included	https://enterobase.warwick.ac.uk/species/helicobacter/search_strains	HEL_AA2895AA	Enterobase	Sweden	Goteborg	hspNEurope	hspNEurope	1673940	46	38.5593	1571
EUR139	HE_C52	Included	https://enterobase.warwick.ac.uk/species/helicobacter/search_strains	HEL_AA2894AA	Enterobase	Sweden	Mora	hspNEurope	hspNEurope	1601235	54	38.6635	1505
EUR140	HE_C55	Included	https://enterobase.warwick.ac.uk/species/helicobacter/search_strains	HEL_AA2897AA	Enterobase	Sweden	Kalmar	hspNEurope	hspNEurope	1617593	125	38.4414	1515
EUR141	HE_C66	Included	https://enterobase.warwick.ac.uk/species/helicobacter/search_strains	HEL_AA2827AA	Enterobase	Sweden	Stockholm	hspNEurope	hspNEurope	1667591	93	38.1401	1546
EUR142	HE_NC1_1	Included	https://enterobase.warwick.ac.uk/species/helicobacter/search_strains	HEL_AA2935AA	Enterobase	Sweden	Orebro	hspNEurope	hspNEurope	1585003	116	38.2196	1497
EUR143	HE_NC13_5	Included	https://enterobase.warwick.ac.uk/species/helicobacter/search_strains	HEL_AA2760AA	Enterobase	Sweden	Kalmar	hspNEurope	hspNEurope	1660984	225	38.6529	1535
EUR144	HE_NC18_1	Included	https://enterobase.warwick.ac.uk/species/helicobacter/search_strains	HEL_AA2802AA	Enterobase	Sweden	Vasteras	hspSEurope	hspSEurope	1620332	150	37.4167	1543
EUR145	HE_NC18_4	Included	https://enterobase.warwick.ac.uk/species/helicobacter/search_strains	HEL_AA2800AA	Enterobase	Sweden	Vasteras	hspNEurope	hspNEurope	1670041	100	38.2659	1579
EUR146	HE_NC20_5	Included	https://enterobase.warwick.ac.uk/species/helicobacter/search_strains	HEL_AA2879AA	Enterobase	Sweden	Kalmar	hspNEurope	hspNEurope	1614952	136	38.1248	1499
EUR147	HE_NC23_2a	Included	https://enterobase.warwick.ac.uk/species/helicobacter/search_strains	HEL_AA2978AA	Enterobase	Sweden	Vasteras	hspNEurope	hspNEurope	1643502	76	38.0452	1549
EUR148	HE_NC24_6	Included	https://enterobase.warwick.ac.uk/species/helicobacter/search_strains	HEL_AA2901AA	Enterobase	Sweden	Kalmar	hspNEurope	hspNEurope	1647215	74	37.7723	1544
EUR149	HE_NC27_4	Included	https://enterobase.warwick.ac.uk/species/helicobacter/search_strains	HEL_AA2726AA	Enterobase	Sweden	Kalmar	hspNEurope	hspNEurope	1601303	82	38.2002	1504
EUR150	HE_NC29_2	Included	https://enterobase.warwick.ac.uk/species/helicobacter/search_strains	HEL_AA2934AA	Enterobase	Sweden	Orebro	hspNEurope	hspNEurope	1592465	82	38.5707	1503
EUR151	HE_NC30_2	Included	https://enterobase.warwick.ac.uk/species/helicobacter/search_strains	HEL_AA2672AA	Enterobase	Sweden	Kalmar	hspNEurope	hspNEurope	1555156	96	38.0331	1462
EUR152	HE_NC30_3	Included	https://enterobase.warwick.ac.uk/species/helicobacter/search_strains	HEL_AA2673AA	Enterobase	Sweden	Kalmar	hspNEurope	hspNEurope	1617715	111	37.6358	1514
EUR153	HE_NC32_4	Included	https://enterobase.warwick.ac.uk/species/helicobacter/search_strains	HEL_AA2912AA	Enterobase	Sweden	Goteborg	hspNEurope	hspNEurope	1625295	88	37.6379	1521
EUR154	HE_NC32_5	Included	https://enterobase.warwick.ac.uk/species/helicobacter/search_strains	HEL_AA2723AA	Enterobase	Sweden	Goteborg	hspNEurope	hspNEurope	1599686	74	38.4862	1490
EUR155	HE_NC36_4	Included	https://enterobase.warwick.ac.uk/species/helicobacter/search_strains	HEL_AA2737AA	Enterobase	Sweden	Kalmar	hspNEurope	hspNEurope	1614521	80	37.641	1527
EUR156	HE_NC38_2	Included	https://www.ncbi.nlm.nih.gov/assembly/GCA_003058685.1	GCA_003058685.1	NCBI	Sweden	Kalmar	hspNEurope	hspNEurope	1616978	60	38.4419	1528
EUR157	HE_NC38_4	Included	https://enterobase.warwick.ac.uk/species/helicobacter/search_strains	HEL_AA2661AA	Enterobase	Sweden	Kalmar	hspNEurope	hspNEurope	1643242	91	38.1016	1550
EUR158	HE_NC38_5	Included	https://enterobase.warwick.ac.uk/species/helicobacter/search_strains	HEL_AA2662AA	Enterobase	Sweden	Kalmar	hspNEurope	hspNEurope	1613524	66	38.2663	1507
EUR159	HE_NC47_5	Included	https://enterobase.warwick.ac.uk/species/helicobacter/search_strains	HEL_AA2986AA	Enterobase	Sweden	Vasteras	hspNEurope	hspNEurope	1642370	86	37.4942	1542
EUR160	HE_NC5_3	Included	https://enterobase.warwick.ac.uk/species/helicobacter/search_strains	HEL_AA2907AA	Enterobase	Sweden	Kalmar	hspNEurope	hspNEurope	1591808	60	38.6746	1484
EUR161	HE_NC55_1	Included	https://enterobase.warwick.ac.uk/species/helicobacter/search_strains	HEL_AA2764AA	Enterobase	Sweden	Kalmar	hspNEurope	hspNEurope	1630581	71	38.1854	1531
EUR162	HE_NC55_2	Included	https://enterobase.warwick.ac.uk/species/helicobacter/search_strains	HEL_AA2765AA	Enterobase	Sweden	Kalmar	hspNEurope	hspNEurope	1600232	55	38.7079	1505
EUR163	HE_NC60_1	Included	https://enterobase.warwick.ac.uk/species/helicobacter/search_strains	HEL_AA2981AA	Enterobase	Sweden	Kalmar	hspNEurope	hspNEurope	1627305	59	37.8075	1547
EUR164	HE_NC60_3	Included	https://enterobase.warwick.ac.uk/species/helicobacter/search_strains	HEL_AA2983AA	Enterobase	Sweden	Kalmar	hspNEurope	hspNEurope	1545648	57	38.6672	1462
EUR165	HE_NC61_4	Included	https://enterobase.warwick.ac.uk/species/helicobacter/search_strains	HEL_AA2624AA	Enterobase	Sweden	Kalmar	hspNEurope	hspNEurope	1598197	61	38.5863	1528
EUR166	HE_NC9_1	Included	https://enterobase.warwick.ac.uk/species/helicobacter/search_strains	HEL_AA2915AA	Enterobase	Sweden	Kalmar	hspNEurope	hspNEurope	1573353	64	38.7541	1487
EUR167	HPAG1	Included	https://www.ncbi.nlm.nih.gov/assembly/GCA_000013245.1	GCA_000013245.1	NCBI	Sweden	Kalixanda	hspNEurope	hspNEurope	1605736	2	37.7376	1506
EUR168	Sw577G	Included	https://enterobase.warwick.ac.uk/species/helicobacter/search_strains	HEL_AA1070AA	Enterobase	Sweden	Unknown	hspNEurope	hspNEurope	1654799	48	38.4214	1565
EUR169	SwA626G	Included	https://enterobase.warwick.ac.uk/species/helicobacter/search_strains	HEL_AA1069AA	Enterobase	Sweden	Unknown	hspNEurope	hspNEurope	1676675	29	38.4702	1597
EUR170	444	Included	https://enterobase.warwick.ac.uk/species/helicobacter/search_strains	HEL_AA0444AA	Enterobase	UK	Nottingham	hspNEurope	hspNEurope	1613498	44	39.1194	1516
EUR171	448	Included	https://www.ncbi.nlm.nih.gov/assembly/GCA_003058805.1	GCA_003058805.1	NCBI	UK	Nottingham	hspNEurope	hspNEurope	1632931	57	37.8054	1543
EUR172	456	Included	https://www.ncbi.nlm.nih.gov/assembly/GCA_003058785.1	GCA_003058785.1	NCBI	UK	Nottingham	hspNEurope	hspNEurope	1599501	44	38.3864	1514
EUR173	518	Included	https://www.ncbi.nlm.nih.gov/assembly/GCA_003059145.1	GCA_003059145.1	NCBI	UK	Nottingham	hspNEurope	hspNEurope	1623419	47	38.1385	1559
EUR174	638	Included	https://www.ncbi.nlm.nih.gov/assembly/GCA_003059125.1	GCA_003059125.1	NCBI	UK	Nottingham	hspNEurope	hspNEurope	1583926	42	38.3376	1480
EUR175	26695_Tomb	Included	https://www.ncbi.nlm.nih.gov/assembly/GCA_000307795.1	GCA_000307795.1	Enterobase	UK	Unknown	hspNEurope	hspNEurope	1667892	1	38.8739	1575
EUR176	H3014	Included	https://enterobase.warwick.ac.uk/species/helicobacter/search_strains	HEL_AA2198AA	Enterobase	UK	Coventry	hspNEurope	hspNEurope	1641212	44	38.2562	1544
EUR177	SW21C	Included	https://doi.org/10.1371/journal.pgen.1006546.s006		Thorell et al., 2017	UK	Swansea	hspNEurope	hspNEurope	1620810	57	37.4441	1520
EUR178	SW23Ci	Included	https://doi.org/10.1371/journal.pgen.1006546.s006		Thorell et al., 2017	UK	Swansea	hspNEurope	hspSEurope	1684861	65	37.982	1580
EUR179	SW7C	Included	https://doi.org/10.1371/journal.pgen.1006546.s006		Thorell et al., 2017	UK	Swansea	hspNEurope	hspNEurope	1643252	64	38.1864	1549
EUR180	UKEN31U	Included	https://enterobase.warwick.ac.uk/species/helicobacter/search_strains	HEL_AA1082AA	Enterobase	UK	Unknown	hspNEurope	hspNEurope	1642283	54	38.8314	1547
EUR181	altai18	Included	https://enterobase.warwick.ac.uk/species/helicobacter/search_strains	HEL_AA2518AA	Enterobase	Russia	Altai	hpEurope	hspIndigenous	1620701	67	38.9387	1543
EUR182	altai45	Included	https://enterobase.warwick.ac.uk/species/helicobacter/search_strains	HEL_AA2449AA	Enterobase	Russia	Altai	hpEurope	hspIndigenous	1648327	55	38.2515	1546
EUR183	altai59	Included	https://enterobase.warwick.ac.uk/species/helicobacter/search_strains	HEL_AA2389AA	Enterobase	Russia	Altai	hspSiberia1	hspIndigenous	1641363	65	37.9321	1539
EUR184	BURYAT14	Included	https://enterobase.warwick.ac.uk/species/helicobacter/search_strains	HEL_AA3183AA	Enterobase	Russia	UlanUlde	hspAltai	hspIndigenous	1613560	71	38.0035	1516
EUR185	BURYAT19	Included	https://enterobase.warwick.ac.uk/species/helicobacter/search_strains	HEL_AA2546AA	Enterobase	Russia	UlanUlde	hspSiberia1	hspIndigenous	1671230	77	37.4535	1576
EUR186	BURYAT2	Included	https://enterobase.warwick.ac.uk/species/helicobacter/search_strains	HEL_AA3158AA	Enterobase	Russia	UlanUlde	hspAltai	hspIndigenous	1557240	104	38.8555	1451
EUR187	BURYAT27	Included	https://enterobase.warwick.ac.uk/species/helicobacter/search_strains	HEL_AA3181AA	Enterobase	Russia	UlanUlde	hspSiberia1	hspIndigenous	1615584	59	38.4684	1502
EUR188	BURYAT9	Included	https://enterobase.warwick.ac.uk/species/helicobacter/search_strains	HEL_AA2523AA	Enterobase	Russia	UlanUlde	hspAltai	hspIndigenous	1537480	44	38.5166	1452
EUR189	Chukchi03	Included	https://enterobase.warwick.ac.uk/species/helicobacter/search_strains	HEL_AA3071AA	Enterobase	Russia	Bilibino	hspAmerind	hspIndigenous	1491039	56	40.129	1377
EUR190	Chukchi08	Included	https://enterobase.warwick.ac.uk/species/helicobacter/search_strains	HEL_AA3161AA	Enterobase	Russia	Bilibino	hspSiberia	hspIndigenous	1676389	66	38.4935	1562
EUR191	Chukchi09	Included	https://enterobase.warwick.ac.uk/species/helicobacter/search_strains	HEL_AA3132AA	Enterobase	Russia	Bilibino	hpEurope	hspSEurope	1625793	64	37.8281	1506
EUR192	Chukchi30	Included	https://enterobase.warwick.ac.uk/species/helicobacter/search_strains	HEL_AA3129AA	Enterobase	Russia	Bilibino	hpEurope	hspSEurope	1654884	52	38.5306	1559
EUR193	Even14	Included	https://enterobase.warwick.ac.uk/species/helicobacter/search_strains	HEL_AA3029AA	Enterobase	Russia	Anavgay	hspSiberia1	hspIndigenous	1634954	92	36.4633	1540
EUR194	Even33	Included	https://enterobase.warwick.ac.uk/species/helicobacter/search_strains	HEL_AA3193AA	Enterobase	Russia	Anavgay	hspAmerind	hspIndigenous	1646471	67	37.63	1525
EUR195	Even42	Included	https://enterobase.warwick.ac.uk/species/helicobacter/search_strains	HEL_AA3075AA	Enterobase	Russia	Anavgay	hspAmerind	hspIndigenous	1623036	60	37.9591	1505
EUR196	Evenky01	Included	https://enterobase.warwick.ac.uk/species/helicobacter/search_strains	HEL_AA3037AA	Enterobase	Russia	Yessei	hspSiberia1	hspIndigenous	1635640	89	38.1335	1524
EUR197	Evenky05	Included	https://enterobase.warwick.ac.uk/species/helicobacter/search_strains	HEL_AA3036AA	Enterobase	Russia	Tura	hspAltai	hspIndigenous	1583664	76	37.866	1461
EUR198	Evenky11	Included	https://enterobase.warwick.ac.uk/species/helicobacter/search_strains	HEL_AA3042AA	Enterobase	Russia	Tutonga	hspAmerind	hspIndigenous	1639970	76	37.8619	1516
EUR199	Evenky58	Included	https://enterobase.warwick.ac.uk/species/helicobacter/search_strains	HEL_AA3160AA	Enterobase	Russia	Tura	hspAmerind	hspIndigenous	1645885	109	38.0853	1532
EUR200	Evenky65	Included	https://enterobase.warwick.ac.uk/species/helicobacter/search_strains	HEL_AA3133AA	Enterobase	Russia	Tura	hspSiberia1	hspIndigenous	1619445	88	38.2504	1492
EUR201	Evenky73	Included	https://enterobase.warwick.ac.uk/species/helicobacter/search_strains	HEL_AA3164AA	Enterobase	Russia	Chirinda	hspSiberia1	hspIndigenous	1623568	134	38.5323	1512
EUR202	Keto60	Included	https://enterobase.warwick.ac.uk/species/helicobacter/search_strains	HEL_AA3113AA	Enterobase	Russia	Sulomai	hspKet	hspIndigenous	1639355	93	38.0989	1534
EUR203	Khanty04	Included	https://enterobase.warwick.ac.uk/species/helicobacter/search_strains	HEL_AA3187AA	Enterobase	Russia	Shurishkari	hspAmerind	hspIndigenous	1610205	57	37.9585	1496
EUR204	Khanty16	Included	https://enterobase.warwick.ac.uk/species/helicobacter/search_strains	HEL_AA3144AA	Enterobase	Russia	Shurishkari	hspUral	hspIndigenous	1639656	61	38.6373	1544
EUR205	Khanty17	Included	https://enterobase.warwick.ac.uk/species/helicobacter/search_strains	HEL_AA3138AA	Enterobase	Russia	Shurishkari	hspUral	hspIndigenous	1667542	79	38.5745	1562
EUR206	Khanty26	Included	https://enterobase.warwick.ac.uk/species/helicobacter/search_strains	HEL_AA3085AA	Enterobase	Russia	Shurishkari	hspUral	hspIndigenous	1635606	54	38.2232	1541
EUR207	Khanty27	Included	https://enterobase.warwick.ac.uk/species/helicobacter/search_strains	HEL_AA3084AA	Enterobase	Russia	Shurishkari	hspSiberia1	hspIndigenous	1597145	47	38.5766	1506
EUR208	Khanty30	Included	https://enterobase.warwick.ac.uk/species/helicobacter/search_strains	HEL_AA3087AA	Enterobase	Russia	Shurishkari	hspUral	hspIndigenous	1626735	63	38.2771	1525
EUR209	Khanty39	Included	https://enterobase.warwick.ac.uk/species/helicobacter/search_strains	HEL_AA3066AA	Enterobase	Russia	Shurishkari	hspUral	hspIndigenous	1647468	57	37.1512	1550
EUR210	Khanty40	Included	https://enterobase.warwick.ac.uk/species/helicobacter/search_strains	HEL_AA3067AA	Enterobase	Russia	Shurishkari	hspUral	hspIndigenous	1585843	59	39.4579	1492
EUR211	Khanty47	Included	https://enterobase.warwick.ac.uk/species/helicobacter/search_strains	HEL_AA3065AA	Enterobase	Russia	Shurishkari	hspSiberia2	hspIndigenous	1522983	46	38.8922	1426
EUR212	Khanty48	Included	https://enterobase.warwick.ac.uk/species/helicobacter/search_strains	HEL_AA3064AA	Enterobase	Russia	Shurishkari	hpEurope	hspSEurope	1602221	58	38.3967	1492
EUR213	Koryak28	Included	https://enterobase.warwick.ac.uk/species/helicobacter/search_strains	HEL_AA4203AA	Enterobase	Russia	Shurishkari	hspSiberia1	hspIndigenous	1558583	80	37.5564	1449
EUR214	Koryak35	Included	https://enterobase.warwick.ac.uk/species/helicobacter/search_strains	HEL_AA3186AA	Enterobase	Russia	Palana	hspAmerind	hspIndigenous	1637456	59	37.7593	1537
EUR215	Koryak37	Included	https://enterobase.warwick.ac.uk/species/helicobacter/search_strains	HEL_AA3166AA	Enterobase	Russia	Palana	hspAmerind	hspIndigenous	1551573	57	38.9026	1432
EUR216	Nanai27	Included	https://enterobase.warwick.ac.uk/species/helicobacter/search_strains	HEL_AA3190AA	Enterobase	Russia	Naichin	hpEurope	hspSEurope	1662438	68	37.9142	1552
EUR217	Nanai30	Included	https://enterobase.warwick.ac.uk/species/helicobacter/search_strains	HEL_AA3125AA	Enterobase	Russia	Naichin	hspSiberia2	hspIndigenous	1644088	76	37.8163	1552
EUR218	Nanai34	Included	https://enterobase.warwick.ac.uk/species/helicobacter/search_strains	HEL_AA3124AA	Enterobase	Russia	Naichin	hspAmerind	hspIndigenous	1644459	72	37.2233	1535
EUR219	Nanai40	Included	https://enterobase.warwick.ac.uk/species/helicobacter/search_strains	HEL_AA3123AA	Enterobase	Russia	Naichin	hspAmerind	hspIndigenous	1671876	73	38.0598	1537
EUR220	Nentsy28	Included	https://enterobase.warwick.ac.uk/species/helicobacter/search_strains	HEL_AA2451AA	Enterobase	Russia	NovyPort	hspUral	hspIndigenous	1677487	65	37.5998	1568
EUR221	Nentsy29	Included	https://enterobase.warwick.ac.uk/species/helicobacter/search_strains	HEL_AA2452AA	Enterobase	Russia	NovyPort	hspUral	hspIndigenous	1622982	36	38.102	1521
EUR222	Nentsy32	Included	https://enterobase.warwick.ac.uk/species/helicobacter/search_strains	HEL_AA2429AA	Enterobase	Russia	NovyPort	hspUral	hspIndigenous	1624378	43	38.1411	1528
EUR223	Nentsy37	Included	https://enterobase.warwick.ac.uk/species/helicobacter/search_strains	HEL_AA2428AA	Enterobase	Russia	NovyPort	hspUral	hspIndigenous	1669500	66	37.0712	1548
EUR224	Nentsy38	Included	https://enterobase.warwick.ac.uk/species/helicobacter/search_strains	HEL_AA2486AA	Enterobase	Russia	NovyPort	hspUral	hspIndigenous	1646872	61	37.9254	1540
EUR225	Nentsy42	Included	https://enterobase.warwick.ac.uk/species/helicobacter/search_strains	HEL_AA2543AA	Enterobase	Russia	NovyPort	hpAsia2	hspIndigenous	1587324	116	38.9452	1508
EUR226	Nentsy65	Included	https://enterobase.warwick.ac.uk/species/helicobacter/search_strains	HEL_AA2388AA	Enterobase	Russia	NovyPort	hspUral	hspIndigenous	1634949	51	37.599	1530
EUR227	Nentsy81	Included	https://enterobase.warwick.ac.uk/species/helicobacter/search_strains	HEL_AA2521AA	Enterobase	Russia	NovyPort	hspAmerind	hspIndigenous	1601626	56	38.6794	1490
EUR228	Nentsy90	Included	https://enterobase.warwick.ac.uk/species/helicobacter/search_strains	HEL_AA2522AA	Enterobase	Russia	NovyPort	hspUral	hspIndigenous	1629897	68	38.2307	1526
EUR229	Sakhalin26	Included	https://enterobase.warwick.ac.uk/species/helicobacter/search_strains	HEL_AA3008AA	Enterobase	Russia	Nogliki	hpEurope	hspIndigenous	1632359	88	38.3807	1516
EUR230	Sakhalin60	Included	https://enterobase.warwick.ac.uk/species/helicobacter/search_strains	HEL_AA3020AA	Enterobase	Russia	Val	hspAmerind	hspIndigenous	1671335	104	38.1385	1532
EUR231	Sakhalin89	Included	https://enterobase.warwick.ac.uk/species/helicobacter/search_strains	HEL_AA3194AA	Enterobase	Russia	Val	hpEurope	hspSEurope	1648493	73	38.4881	1548
EUR232	TUVAB15	Included	https://enterobase.warwick.ac.uk/species/helicobacter/search_strains	HEL_AA2485AA	Enterobase	Russia	Kyzyl	hspSiberia2	hspIndigenous	1637575	65	37.6581	1544
EUR233	TUVAB18a	Included	https://enterobase.warwick.ac.uk/species/helicobacter/search_strains	HEL_AA2431AA	Enterobase	Russia	Kyzyl	hspAltai	hspIndigenous	1614459	44	38.8894	1514
EUR234	Tuvac16	Included	https://enterobase.warwick.ac.uk/species/helicobacter/search_strains	HEL_AA3072AA	Enterobase	Russia	Kyzyl	hpEurope	hspSEurope	1608037	191	38.0098	1506
EUR235	Tuvac41	Included	https://enterobase.warwick.ac.uk/species/helicobacter/search_strains	HEL_AA3094AA	Enterobase	Russia	Kyzyl	hspLadak	hspIndigenous	1630169	62	37.9919	1539
EUR236	Tuvac46	Included	https://enterobase.warwick.ac.uk/species/helicobacter/search_strains	HEL_AA3051AA	Enterobase	Russia	Kyzyl	hspSiberia2	hspIndigenous	1627303	54	37.8626	1526
EUR237	Tuvac70	Included	https://enterobase.warwick.ac.uk/species/helicobacter/search_strains	HEL_AA4474AA	Enterobase	Russia	Kyzyl	hspSiberia1	hspIndigenous	1718395	65	37.5651	1619
EUR238	Tuvac80	Included	https://enterobase.warwick.ac.uk/species/helicobacter/search_strains	HEL_AA3157AA	Enterobase	Russia	Kyzyl	hspSiberia2	hspIndigenous	1698000	64	37.9449	1589
EUR239	Ulchi51	Included	https://enterobase.warwick.ac.uk/species/helicobacter/search_strains	HEL_AA3107AA	Enterobase	Russia	Ulchi	hpEurope	hspSEurope	1599184	41	38.8605	1503
EUR240	Ulchi52	Included	https://enterobase.warwick.ac.uk/species/helicobacter/search_strains	HEL_AA3106AA	Enterobase	Russia	Ulchi	hpEurope	hspSEurope	1637246	43	39.3944	1527
EUR241	yak97	Included	https://enterobase.warwick.ac.uk/species/helicobacter/search_strains	HEL_AA2423AA	Enterobase	Russia	Yakutsk	hspSiberia1	hspIndigenous	1626090	55	38.1789	1540
EUR242	BON254	Included	https://pubmlst.org/bigsdb?db=pubmlst_helicobacter_isolates&page=seqbin&isolate_id=2592	2592	BIGSdb	Unknown	NorthernEurope	hspSEurope	hspSEurope	1659275	49	38.1179	1581
EUR243	A45	Included	https://www.ncbi.nlm.nih.gov/assembly/GCA_000333835.2	GCA_000333835.2	NCBI	Russia	Moscow	hspSAmerind	hspIndigenous	1643927	33	37.7407	1553
EUR246	Iceman	Included	https://www.ebi.ac.uk/ena/browser/view/PRJEB11511	ERP012908	ENA	Italia	Eastern_Italian_Alps	hpEurope	hspNEurope	1667867	1	39.2248	1415
NAM001	Aklavik117	Included	https://www.ncbi.nlm.nih.gov/assembly/GCA_000315955.1	GCA_000315955.1	NCBI	Canada	NorthwestTerritories	hspNAmerind	hspIndigenous	1636125	3	36.0635	1530
NAM002	Aklavik86	Included	https://www.ncbi.nlm.nih.gov/assembly/GCA_000317875.1	GCA_000317875.1	NCBI	Canada	NorthwestTerritories	hspNAmerind	hspIndigenous	1507930	3	36.5872	1412
NAM003	Ca_97_30	Included	https://enterobase.warwick.ac.uk/species/helicobacter/search_strains	HEL_AA3004AA	Enterobase	Canada	Unknown	hspNAmerind	hspIndigenous	1535086	44	37.279	1447
NAM004	Ca_97_34	Included	https://enterobase.warwick.ac.uk/species/helicobacter/search_strains	HEL_AA2738AA	Enterobase	Canada	Unknown	hspNAmerind	hspIndigenous	1522915	33	38.4977	1421
NAM005	CAN-004	Included	https://www.ncbi.nlm.nih.gov/assembly/GCA_014497515.1	GCA_014497515.1	NCBI	Canada	Unknown	hspNAmerind	hspSWEuropeNorthAmerica	1636198	44	38.3507	1519
NAM006	CAN-247	Included	https://www.ncbi.nlm.nih.gov/assembly/GCA_014498555.1	GCA_014498555.1	NCBI	Canada	NorthwestTerritories	hspAfrica1MiscAmerica	hspIndigenous	1501639	35	38.8702	1412
NAM007	CAN-290	Included	https://www.ncbi.nlm.nih.gov/assembly/GCA_014498475.1	GCA_014498475.1	NCBI	Canada	NorthwestTerritories	hspNAmerind	hspIndigenous	1499829	33	38.9822	1412
NAM008	CAN-019	Included	https://www.ncbi.nlm.nih.gov/assembly/GCA_014497495.1	GCA_014497495.1	NCBI	Canada	NorthwestTerritories	hspNAmerind	hspIndigenous	1502507	33	39.1972	1412
NAM009	CAN-136	Included	https://www.ncbi.nlm.nih.gov/assembly/GCA_014498655.1	GCA_014498655.1	NCBI	Canada	NorthwestTerritories	hspNAmerind	hspIndigenous	1516681	41	38.5383	1426
NAM010	CAN-243	Included	https://www.ncbi.nlm.nih.gov/assembly/GCA_014498545.1	GCA_014498545.1	NCBI	Canada	NorthwestTerritories	hspNAmerind	hspIndigenous	1483326	44	38.5817	1379
NAM011	CAN-011	Included	https://www.ncbi.nlm.nih.gov/assembly/GCA_014496885.1	GCA_014496885.1	NCBI	Canada	NorthwestTerritories	hspNAmerind	hspIndigenous	1522716	44	38.2183	1430
NAM012	CAN-258	Included	https://www.ncbi.nlm.nih.gov/assembly/GCA_014498465.1	GCA_014498465.1	NCBI	Canada	NorthwestTerritories	hspNAmerind	hspIndigenous	1513431	33	38.5982	1413
NAM013	CAN-005	Included	https://www.ncbi.nlm.nih.gov/assembly/GCA_014496905.1	GCA_014496905.1	NCBI	Canada	NorthwestTerritories	hspNAmerind	hspIndigenous	1515893	37	38.0838	1415
NAM014	CAN-219	Included	https://www.ncbi.nlm.nih.gov/assembly/GCA_014498605.1	GCA_014498605.1	NCBI	Canada	NorthwestTerritories	hspNAmerind	hspIndigenous	1602555	53	37.8782	1513
NAM015	CAN-010	Included	https://www.ncbi.nlm.nih.gov/assembly/GCA_014496865.1	GCA_014496865.1	NCBI	Canada	NorthwestTerritories	hspNAmerind	hspIndigenous	1499994	34	39.2299	1411
NAM016	CAN-095	Included	https://www.ncbi.nlm.nih.gov/assembly/GCA_014497495.1	GCA_014497495.1	NCBI	Canada	NorthwestTerritories	hspNAmerind	hspIndigenous	1517865	32	38.817	1433
NAM017	CAN-196	Included	https://www.ncbi.nlm.nih.gov/assembly/GCA_014498615.1	GCA_014498615.1	NCBI	Canada	NorthwestTerritories	hspNAmerind	hspIndigenous	1523994	14	39.0431	1425
NAM018	CAN-172	Included	https://www.ncbi.nlm.nih.gov/assembly/GCA_014498585.1	GCA_014498585.1	NCBI	Canada	NorthwestTerritories	hspNAmerind	hspIndigenous	1516420	39	38.6067	1426
NAM019	CCHI33	Included	https://www.ncbi.nlm.nih.gov/assembly/GCA_000349485.1	GCA_000349485.1	NCBI	Canada	Unknown	Unknown	hspAfrica1NAmerica	1659327	11	39.0173	1540
NAM020	R018c	Included	https://www.ncbi.nlm.nih.gov/assembly/GCA_000299855.1	GCA_000299855.1	NCBI	Canada	Alberta	hspNEurope	hspNEurope	1646836	15	39.3445	1555
NAM021	R030b	Included	https://www.ncbi.nlm.nih.gov/assembly/GCA_000299695.1	GCA_000299695.1	NCBI	Canada	Alberta	hspAfrica1SAfrica	hspAfrica1SAfrica	1610617	11	40.518	1512
NAM022	R036d	Included	https://www.ncbi.nlm.nih.gov/assembly/GCA_000299715.1	GCA_000299715.1	NCBI	Canada	Alberta	hspSEurope	hspSEurope	1640262	8	39.0562	1542
NAM023	R037c	Included	https://www.ncbi.nlm.nih.gov/assembly/GCA_000299735.1	GCA_000299735.1	NCBI	Canada	Alberta	hspNEurope	hspNEurope	1614130	9	38.9005	1528
NAM024	R038b	Included	https://www.ncbi.nlm.nih.gov/assembly/GCA_000299755.1	GCA_000299755.1	NCBI	Canada	Alberta	hspNEurope	hspNEurope	1632757	14	38.8365	1521
NAM025	R046Wa	Included	https://www.ncbi.nlm.nih.gov/assembly/GCA_000299775.1	GCA_000299775.1	NCBI	Canada	Alberta	hspSEurope	hspSEurope	1585443	8	38.9365	1502
NAM026	R055a	Included	https://www.ncbi.nlm.nih.gov/assembly/GCA_000299795.1	GCA_000299795.1	NCBI	Canada	Alberta	hspSEurope	hspSEurope	1631090	16	38.541	1539
NAM027	R32b	Included	https://www.ncbi.nlm.nih.gov/assembly/GCA_000299835.1	GCA_000299835.1	NCBI	Canada	Alberta	hspNEurope	hspNEurope	1582461	10	38.4615	1504
NAM028	UMB-G1	Included	https://doi.org/10.1371/journal.pgen.1006546.s006		Thorell et al., 2017	Canada	Unknown	hspSWEurope	hspSWEurope	1571801	5	43.1943	1471
NAM029	CR_15	Included	https://enterobase.warwick.ac.uk/species/helicobacter/search_strains	HEL_AA2841AA	Enterobase	CostaRica	Unknown	hspSWEuropeMexico	hspSWEuropeSouthAmerica	1648440	38	38.681	1536
NAM030	CR_16	Included	https://enterobase.warwick.ac.uk/species/helicobacter/search_strains	HEL_AA2824AA	Enterobase	CostaRica	Unknown	hspAfrica1NAmerica	hspAfrica1NAmerica	1597089	28	38.7473	1488
NAM031	CR_9	Included	https://enterobase.warwick.ac.uk/species/helicobacter/search_strains	HEL_AA2824AA	Enterobase	CostaRica	Unknown	hspSWEuropeMexico	hspSWEuropeSouthAmerica	1679356	30	37.0213	1545
NAM033	HpA_11	Included	https://www.ncbi.nlm.nih.gov/assembly/GCA_000359645.1	GCA_000359645.1	NCBI	USA	Cleveland	hspSEurope	hspSEurope	1668342	1	38.8438	1588
NAM034	HpA_14	Included	https://www.ncbi.nlm.nih.gov/assembly/GCA_000274005.2	GCA_000274005.2	NCBI	USA	Cleveland	hspSEurope	hspSEurope	1594597	7	38.8634	1502
NAM035	HpA_16	Included	https://www.ncbi.nlm.nih.gov/assembly/GCA_000275165.1	GCA_000275165.1	NCBI	USA	Cleveland	hspAfrica1NAmerica	hspAfrica1NAmerica	1637800	11	38.562	1536
NAM036	HpA_17	Included	https://www.ncbi.nlm.nih.gov/assembly/GCA_000275265.2	GCA_000275265.2	NCBI	USA	Cleveland	hspAfrica1NAmerica	hspAfrica1NAmerica	1636618	5	41.105	1532
NAM037	HpA_20	Included	https://www.ncbi.nlm.nih.gov/assembly/GCA_000275285.1	GCA_000275285.1	NCBI	USA	Cleveland	hspAfrica1NAmerica	hspAfrica1NAmerica	1674600	10	38.8606	1589
NAM038	HpA_26	Included	https://www.ncbi.nlm.nih.gov/assembly/GCA_000274025.1	GCA_000274025.1	NCBI	USA	Cleveland	hspSWEurope	hspSEurope	1624194	9	37.2242	1553
NAM039	HpA_27	Included	https://www.ncbi.nlm.nih.gov/assembly/GCA_000274045.2	GCA_000274045.2	NCBI	USA	Cleveland	hspSEurope	hspSEurope	1647774	6	38.9044	1581
NAM040	HpA_4	Included	https://www.ncbi.nlm.nih.gov/assembly/GCA_000275305.2	GCA_000275305.2	NCBI	USA	Cleveland	hspAfrica1WAfrica	hspAfrica1NAmerica	1663998	8	39.1732	1567
NAM041	HpA_5	Included	https://www.ncbi.nlm.nih.gov/assembly/GCA_000275045.1	GCA_000275045.1	NCBI	USA	Cleveland	hspAfrica1NAmerica	hspAfrica1NAmerica	1635925	7	39.2933	1543
NAM042	HpA_6	Included	https://www.ncbi.nlm.nih.gov/assembly/GCA_000273985.1	GCA_000273985.1	NCBI	USA	Cleveland	hspAfrica1NAmerica	hspAfrica1NAmerica	1653378	12	39.1214	1541
NAM043	HpA_8	Included	https://www.ncbi.nlm.nih.gov/assembly/GCA_000273825.1	GCA_000273825.1	NCBI	USA	Cleveland	hspAfrica1NAmerica	hspAfrica1NAmerica	1640628	7	38.5774	1529
NAM044	HpA_9	Included	https://www.ncbi.nlm.nih.gov/assembly/GCA_000275065.2	GCA_000275065.2	NCBI	USA	Cleveland	hspSEurope	hspSEurope	1714927	17	37.7107	1626
NAM045	HpH_1	Included	https://www.ncbi.nlm.nih.gov/assembly/GCA_000349405.1	GCA_000349405.1	NCBI	USA	Cleveland	hspAfrica1NAmerica	hspAfrica1NAmerica	1682934	54	38.4499	1553
NAM046	HpH_10	Included	https://www.ncbi.nlm.nih.gov/assembly/GCA_000275325.1	GCA_000275325.1	NCBI	USA	Cleveland	hspAfrica1NAmerica	hspAfrica1NAmerica	1649818	32	38.0341	1521
NAM047	HpH_11	Included	https://www.ncbi.nlm.nih.gov/assembly/GCA_000274485.2	GCA_000274485.2	NCBI	USA	Cleveland	hspSEurope	hspSEurope	1657667	9	38.9146	1555
NAM048	HpH_16	Included	https://www.ncbi.nlm.nih.gov/assembly/GCA_000275245.2	GCA_000275245.2	NCBI	USA	Cleveland	hspAfrica1WAfrica	hspAfrica1WAfrica	1703959	8	37.6547	1560
NAM049	HpH_18	Included	https://www.ncbi.nlm.nih.gov/assembly/GCA_000274505.1	GCA_000274505.1	NCBI	USA	Cleveland	hspAfrica1NAmerica	hspAfrica1NAmerica	1760691	21	37.6399	1667
NAM050	HpH_19	Included	https://www.ncbi.nlm.nih.gov/assembly/GCA_000274125.1	GCA_000274125.1	NCBI	USA	Cleveland	hspAfrica1NAmerica	hspAfrica1NAmerica	1634366	7	38.6419	1511
NAM051	HpH_21	Included	https://www.ncbi.nlm.nih.gov/assembly/GCA_000274185.2	GCA_000274185.2	NCBI	USA	Cleveland	hspAfrica1NAmerica	hspAfrica1NAmerica	1623667	6	38.1041	1509
NAM052	HpH_23	Included	https://www.ncbi.nlm.nih.gov/assembly/GCA_000274165.1	GCA_000274165.1	NCBI	USA	Cleveland	hspAfrica1NAmerica	hspAfrica1NAmerica	1648064	9	39.0932	1535
NAM053	HpH_24	Included	https://www.ncbi.nlm.nih.gov/assembly/GCA_000275085.1	GCA_000275085.1	NCBI	USA	Cleveland	hspAfrica1NAmerica	hspAfrica1NAmerica	1670182	8	38.521	1561
NAM054	HpH_27	Included	https://www.ncbi.nlm.nih.gov/assembly/GCA_000275105.1	GCA_000275105.1	NCBI	USA	Cleveland	hspSEurope	hspSEurope	1612044	5	39.0403	1527
NAM055	HpH_28	Included	https://www.ncbi.nlm.nih.gov/assembly/GCA_000275125.1	GCA_000275125.1	NCBI	USA	Cleveland	hspNEurope	hspNEurope	1625000	16	37.4145	1537
NAM056	HpH_29	Included	https://www.ncbi.nlm.nih.gov/assembly/GCA_000273885.1	GCA_000273885.1	NCBI	USA	Cleveland	hspAfrica1NAmerica	hspAfrica1NAmerica	1677607	16	38.2251	1529
NAM057	HpH_3	Included	https://www.ncbi.nlm.nih.gov/assembly/GCA_000274065.1	GCA_000274065.1	NCBI	USA	Cleveland	hspAfrica1NAmerica	hspAfrica1NAmerica	1712042	11	38.3771	1554
NAM058	HpH_30	Included	https://www.ncbi.nlm.nih.gov/assembly/GCA_000273865.2	GCA_000273865.2	NCBI	USA	Cleveland	hspAfrica1NAmerica	hspAfrica1NAmerica	1625395	11	38.6202	1501
NAM059	HpH_34	Included	https://www.ncbi.nlm.nih.gov/assembly/GCA_000274265.1	GCA_000274265.1	NCBI	USA	Cleveland	hspAfrica1NAmerica	hspAfrica1NAmerica	1627237	8	39.256	1529
NAM060	HpH_36	Included	https://www.ncbi.nlm.nih.gov/assembly/GCA_000273845.1	GCA_000273845.1	NCBI	USA	Cleveland	hspAfrica1NAmerica	hspAfrica1NAmerica	1675907	16	38.6483	1559
NAM061	HpH_4	Included	https://www.ncbi.nlm.nih.gov/assembly/GCA_000274145.1	GCA_000274145.1	NCBI	USA	Cleveland	hspAfrica1NAmerica	hspAfrica1NAmerica	1665093	9	38.3654	1559
NAM062	HpH_41	Included	https://www.ncbi.nlm.nih.gov/assembly/GCA_000273805.1	GCA_000273805.1	NCBI	USA	Cleveland	hspAfrica1NAmerica	hspAfrica1NAmerica	1660567	11	38.7561	1548
NAM063	HpH_42	Included	https://www.ncbi.nlm.nih.gov/assembly/GCA_000273905.1	GCA_000273905.1	NCBI	USA	Cleveland	hspAfrica1NAmerica	hspAfrica1NAmerica	1702292	19	39.0166	1568
NAM064	HpH_43	Included	https://www.ncbi.nlm.nih.gov/assembly/GCA_000273965.1	GCA_000273965.1	NCBI	USA	Cleveland	hspSWEurope	hspSEurope	1607665	12	38.905	1501
NAM065	HpH_44	Included	https://www.ncbi.nlm.nih.gov/assembly/GCA_000273925.1	GCA_000273925.1	NCBI	USA	Cleveland	hspAfrica1NAmerica	hspAfrica1NAmerica	1665840	16	38.3515	1538
NAM066	HpH_45	Included	https://www.ncbi.nlm.nih.gov/assembly/GCA_000273945.1	GCA_000273945.1	NCBI	USA	Cleveland	hspSEurope	hspSEurope	1655397	14	38.9434	1560
NAM067	HpH_5b	Included	https://www.ncbi.nlm.nih.gov/assembly/GCA_000274365.1	GCA_000274365.1	NCBI	USA	Cleveland	hspAfrica1NAmerica	hspAfrica1NAmerica	1708533	11	38.6299	1586
NAM068	HpH_6	Included	https://www.ncbi.nlm.nih.gov/assembly/GCA_000274105.1	GCA_000274105.1	NCBI	USA	Cleveland	hspAfrica1MiscAmerica	hspSWEuropeNorthAmerica	1707985	10	37.745	1613
NAM069	HpH_9	Included	https://www.ncbi.nlm.nih.gov/assembly/GCA_000274085.2	GCA_000274085.2	NCBI	USA	Cleveland	hspSEurope	hspSEurope	1637692	11	38.7339	1530
NAM070	HpP_1	Included	https://www.ncbi.nlm.nih.gov/assembly/GCA_000274785.1	GCA_000274785.1	NCBI	USA	Cleveland	hspAfrica1NAmerica	hspAfrica1NAmerica	1669637	6	38.8506	1553
NAM071	HpP_11	Included	https://www.ncbi.nlm.nih.gov/assembly/GCA_000274205.2	GCA_000274205.2	NCBI	USA	Cleveland	hspAfrica1NAmerica	hspAfrica1NAmerica	1689122	11	38.8872	1605
NAM072	HpP_13	Included	https://www.ncbi.nlm.nih.gov/assembly/GCA_000274225.1	GCA_000274225.1	NCBI	USA	Cleveland	hspAfrica1NAmerica	hspAfrica1NAmerica	1714414	10	37.9045	1661
NAM073	HpP_15	Included	https://www.ncbi.nlm.nih.gov/assembly/GCA_000274285.1	GCA_000274285.1	NCBI	USA	Cleveland	hspSEurope	hspSEurope	1652821	4	38.9053	1560
NAM074	HpP_16	Included	https://www.ncbi.nlm.nih.gov/assembly/GCA_000274305.1	GCA_000274305.1	NCBI	USA	Cleveland	hspSEurope	hspSEurope	1549132	5	39.1019	1468
NAM075	HpP_2	Included	https://www.ncbi.nlm.nih.gov/assembly/GCA_000274805.1	GCA_000274805.1	NCBI	USA	Cleveland	hspAfrica1NAmerica	hspAfrica1NAmerica	1693870	6	39.1088	1570
NAM076	HpP_23	Included	https://www.ncbi.nlm.nih.gov/assembly/GCA_000274325.1	GCA_000274325.1	NCBI	USA	Cleveland	hspSEurope	hspSEurope	1643525	3	38.7108	1582
NAM077	HpP_25d	Included	https://www.ncbi.nlm.nih.gov/assembly/GCA_000275145.2	GCA_000275145.2	NCBI	USA	Cleveland	hspAfrica1WAfrica	hspAfrica1WAfrica	1657665	9	39.2544	1543
NAM078	HpP_26	Included	https://www.ncbi.nlm.nih.gov/assembly/GCA_000275385.1	GCA_000275385.1	NCBI	USA	Cleveland	hspAfrica1NAmerica	hspAfrica1NAmerica	1697203	9	38.5585	1589
NAM079	HpP_28b	Included	https://www.ncbi.nlm.nih.gov/assembly/GCA_000275345.2	GCA_000275345.2	NCBI	USA	Cleveland	hspAfrica1NAmerica	hspAfrica1NAmerica	1619904	11	39.5843	1522
NAM080	HpP_3	Included	https://www.ncbi.nlm.nih.gov/assembly/GCA_000274825.2	GCA_000274825.2	NCBI	USA	Cleveland	hspAfrica1NAmerica	hspAfrica1NAmerica	1652009	10	39.2791	1544
NAM081	HpP_30	Included	https://www.ncbi.nlm.nih.gov/assembly/GCA_000275405.2	GCA_000275405.2	NCBI	USA	Cleveland	hspSEurope	hspSEurope	1639810	4	38.8317	1540
NAM082	J166	Included	https://www.ncbi.nlm.nih.gov/assembly/GCA_000685625.1	GCA_000685625.1	NCBI	USA	Nashville	hspSEurope	hspSEurope	1650561	1	38.9297	1538
NAM083	J99	Included	https://www.ncbi.nlm.nih.gov/assembly/GCA_013177275.1	GCA_013177275.1	NCBI	USA	Nashville	hspAfrica1NAmerica	hspAfrica1NAmerica	1643831	1	39.1887	1504
NAM084	NYPt127	Included	https://www.ncbi.nlm.nih.gov/assembly/GCA_014496715.1	GCA_014496715.1	NCBI	USA	NewYorkCity	hspAfrica1NAmerica	hspAfrica1NAmerica	1642811	43	39.5216	1513
NAM085	NYPt130	Included	https://www.ncbi.nlm.nih.gov/assembly/GCA_014496675.1	GCA_014496675.1	NCBI	USA	NewYorkCity	hspAfrica1NAmerica	hspAfrica1NAmerica	1679649	63	38.4238	1561
NAM086	NYPt133	Included	https://www.ncbi.nlm.nih.gov/assembly/GCA_014496665.1	GCA_014496665.1	NCBI	USA	NewYorkCity	hspAfrica1NAmerica	hspAfrica1NAmerica	1644857	76	38.9745	1517
NAM087	NYPt154	Included	https://www.ncbi.nlm.nih.gov/assembly/GCA_014496495.1	GCA_014496495.1	NCBI	USA	NewYorkCity	hspAfrica1NAmerica	hspAfrica1NAmerica	1643368	68	38.76	1524
NAM088	NYPt170	Included	https://www.ncbi.nlm.nih.gov/assembly/GCA_014496465.1	GCA_014496465.1	NCBI	USA	NewYorkCity	hspSEurope	hspSEurope	1655109	62	38.8315	1560
NAM089	NYPt186	Included	https://www.ncbi.nlm.nih.gov/assembly/GCA_014496505.1	GCA_014496505.1	NCBI	USA	NewYorkCity	hspSWEurope	hspSWEurope	1605103	58	39.9047	1502
NAM090	NYPt187	Included	https://www.ncbi.nlm.nih.gov/assembly/GCA_014496365.1	GCA_014496365.1	NCBI	USA	NewYorkCity	hspAfrica1WAfrica	hspAfrica1NAmerica	1704164	70	38.0868	1572
NAM091	NYPt189	Included	https://www.ncbi.nlm.nih.gov/assembly/GCA_014496405.1	GCA_014496405.1	NCBI	USA	NewYorkCity	hspAfrica1NAmerica	hspAfrica1NAmerica	1636344	57	38.8891	1527
NAM092	NYPt19	Included	https://www.ncbi.nlm.nih.gov/assembly/GCA_014496375.1	GCA_014496375.1	NCBI	USA	NewYorkCity	hspSEurope	hspSEurope	1583029	42	39.2433	1503
NAM093	NYPt273	Included	https://www.ncbi.nlm.nih.gov/assembly/GCA_014497095.1	GCA_014497095.1	NCBI	USA	NewYorkCity	hspAfrica1NAmerica	hspAfrica1NAmerica	1627774	53	41.3923	1502
NAM094	NYPt281	Included	https://www.ncbi.nlm.nih.gov/assembly/GCA_014496305.1	GCA_014496305.1	NCBI	USA	NewYorkCity	hspSWEuropeMexico	hspSWEuropeSouthAmerica	1667182	79	37.5235	1551
NAM095	NYPt292	Included	https://www.ncbi.nlm.nih.gov/assembly/GCA_014498005.1	GCA_014498005.1	NCBI	USA	NewYorkCity	hspAfrica1WAfrica	hspAfrica1NAmerica	1682411	55	38.8469	1556
NAM096	NYPt297	Included	https://www.ncbi.nlm.nih.gov/assembly/GCA_014497945.1	GCA_014497945.1	NCBI	USA	NewYorkCity	hspSWEurope	hspSWEuropeSouthAmerica	1621890	90	39.0776	1507
NAM097	NYPt310	Included	https://www.ncbi.nlm.nih.gov/assembly/GCA_014497895.1	GCA_014497895.1	NCBI	USA	NewYorkCity	hspAfrica1NAmerica	hspAfrica1NAmerica	1647461	51	39.4372	1524
NAM098	NYPt328	Included	https://www.ncbi.nlm.nih.gov/assembly/GCA_014497115.1	GCA_014497115.1	NCBI	USA	NewYorkCity	hspNEurope	hspNEurope	1644337	76	40.1034	1565
NAM099	NYPt64	Included	https://www.ncbi.nlm.nih.gov/assembly/GCA_014497125.1	GCA_014497125.1	NCBI	USA	NewYorkCity	hspSEurope	hspSEurope	1620535	35	39.1021	1525
NAM100	NYPt66	Included	https://www.ncbi.nlm.nih.gov/assembly/GCA_014497045.1	GCA_014497045.1	NCBI	USA	NewYorkCity	hspNEurope	hspNEurope	1542137	40	40.5993	1440
NAM101	NYPt72	Included	https://www.ncbi.nlm.nih.gov/assembly/GCA_014496995.1	GCA_014496995.1	NCBI	USA	NewYorkCity	hspNEurope	hspNEurope	1572649	48	38.2445	1468
NAM102	NYPt82	Included	https://www.ncbi.nlm.nih.gov/assembly/GCA_014496035.1	GCA_014496035.1	NCBI	USA	NewYorkCity	hspAfrica1NAmerica	hspAfrica1NAmerica	1616991	53	39.4368	1519
NAM103	NYPt94	Included	https://www.ncbi.nlm.nih.gov/assembly/GCA_014496165.1	GCA_014496165.1	NCBI	USA	NewYorkCity	hspNEurope	hspNEurope	1636543	51	38.5975	1550
NAM104	NYPt95	Included	https://www.ncbi.nlm.nih.gov/assembly/GCA_014496025.1	GCA_014496025.1	NCBI	USA	NewYorkCity	hspAfrica1NAmerica	hspAfrica1NAmerica	1698903	41	38.9853	1574
NAM105	HpP_4	Included	https://www.ncbi.nlm.nih.gov/assembly/GCA_000274845.2	GCA_000274845.2	NCBI	USA	Cleveland	hspAfrica1WAfrica	hspAfrica1NAmerica	1693924	8	38.5567	1564
NAM106	HpP_41	Included	https://www.ncbi.nlm.nih.gov/assembly/GCA_000275425.2	GCA_000275425.2	NCBI	USA	Cleveland	hspAfrica1NAmerica	hspAfrica1WAfrica	1712112	9	38.6516	1597
NAM107	HpP_62	Included	https://www.ncbi.nlm.nih.gov/assembly/GCA_000275445.2	GCA_000275445.2	NCBI	USA	Cleveland	hspAfrica1MiscAmerica	hspSWEuropeNorthAmerica	1648336	12	38.9323	1525
NAM108	HpP_74	Included	https://www.ncbi.nlm.nih.gov/assembly/GCA_000274345.1	GCA_000274345.1	NCBI	USA	Cleveland	hspSEurope	hspSEurope	1622385	2	38.9407	1523
NAM109	HpP_8	Included	https://www.ncbi.nlm.nih.gov/assembly/GCA_000274245.1	GCA_000274245.1	NCBI	USA	Cleveland	hspAfrica1WAfrica	hspAfrica1NAmerica	1615626	7	40.5353	1512
NAM110	ALA10	Included	https://enterobase.warwick.ac.uk/species/helicobacter/search_strains	HEL_AA2443AA	Enterobase	USA	Unknown	hspAmerind	hspIndigenous	1541449	75	37.5835	1437
NAM111	ALA15	Included	https://enterobase.warwick.ac.uk/species/helicobacter/search_strains	HEL_AA3069AA	Enterobase	USA	Alaska	hspAmerind	hspIndigenous	1685475	169	38.8015	1588
NAM112	Ala2	Included	https://enterobase.warwick.ac.uk/species/helicobacter/search_strains	HEL_AA2445AA	Enterobase	USA	Alaska	hspAmerind	hspIndigenous	1584890	82	37.5816	1479
NAM113	ALA3	Included	https://enterobase.warwick.ac.uk/species/helicobacter/search_strains	HEL_AA3195AA	Enterobase	USA	Alaska	hspAmerind	hspIndigenous	1663030	55	38.4442	1556
NAM114	inma11	Included	https://enterobase.warwick.ac.uk/species/helicobacter/search_strains	HEL_AA2513AA	Enterobase	Canada	NorthwestTerritories	hspAmerind	hspIndigenous	1528746	61	38.1755	1437
NAM115	inma14	Included	https://enterobase.warwick.ac.uk/species/helicobacter/search_strains	HEL_AA2464AA	Enterobase	Canada	NorthwestTerritories	hspAmerind	hspIndigenous	1518584	44	38.9172	1412
NAM116	inma15	Included	https://enterobase.warwick.ac.uk/species/helicobacter/search_strains	HEL_AA3111AA	Enterobase	Canada	NorthwestTerritories	hspAmerind	hspIndigenous	1519353	67	38.3257	1417
NAM117	29CaP	Included	https://www.ncbi.nlm.nih.gov/assembly/GCA_001433495.1	GCA_001433495.1	NCBI	Mexico	Unknown	hspSWEurope	hspSWEuropeSouthAmerica	1667159	1	38.808	1600
NAM118	7C	Included	https://www.ncbi.nlm.nih.gov/assembly/GCA_001433515.1	GCA_001433515.1	NCBI	Mexico	Unknown	hspSWEurope	hspSWEurope	1631276	2	37.7755	1530
NAM119	CG_IMSS_2012	Included	https://www.ncbi.nlm.nih.gov/assembly/GCA_000472305.1	GCA_000472305.1	NCBI	Mexico	Unknown	hspSWEurope	hspSWEuropeSouthAmerica	1599050	45	38.3971	1581
NAM121	C_Mx_2010_12	Included	https://www.ncbi.nlm.nih.gov/assembly/GCA_008281125.1	GCA_008281125.1	NCBI	Mexico	MexicoCity	hspSWEuropeMexico	hspSWEuropeSouthAmerica	1658253	1	38.9556	1552
NAM122	C_Mx_2010_97	Included	https://www.ncbi.nlm.nih.gov/assembly/GCF_008032735.1	GCF_008032735.1	NCBI	Mexico	MexicoCity	hspAfrica1MiscAmerica	hspAfrica1SAfrica	1624459	1	39.2249	1557
NAM123	C_Mx_2011_145	Included	https://www.ncbi.nlm.nih.gov/assembly/GCA_008026815.1	GCA_008026815.1	NCBI	Mexico	MexicoCity	hspAfrica1MiscAmerica	hspSWEuropeNorthAmerica	1692846	2	37.5694	1583
NAM124	C_Mx_2010_3	Included	https://www.ncbi.nlm.nih.gov/assembly/GCA_008027395.1	GCA_008027395.1	NCBI	Mexico	MexicoCity	hspSWEuropeMexico	hspSWEuropeSouthAmerica	1642343	1	39.0812	1539
NAM125	G_Mx_2003_250	Included	https://www.ncbi.nlm.nih.gov/assembly/GCF_008033055.1	GCF_008033055.1	NCBI	Mexico	MexicoCity	hspAfrica1MiscAmerica	hspSWEuropeNorthAmerica	1672280	1	38.9331	1558
NAM126	G_Mx_2003_108	Included	https://www.ncbi.nlm.nih.gov/assembly/GCA_008033075.1	GCA_008033075.1	NCBI	Mexico	MexicoCity	hspSWEuropeMexico	hspSWEuropeSouthAmerica	1686171	2	36.8223	1574
NAM127	G_Mx_2005_108	Included	https://www.ncbi.nlm.nih.gov/assembly/GCF_008033015.1	GCF_008033015.1	NCBI	Mexico	MexicoCity	hspSWEuropeHonduras	hspSWEuropeSouthAmerica	1654849	1	38.9579	1557
NAM128	G_Mx_2005_337	Included	https://www.ncbi.nlm.nih.gov/assembly/GCF_008032995.1	GCF_008032995.1	NCBI	Mexico	MexicoCity	hspSWEuropeMexico	hspSWEuropeNorthAmerica	1697806	1	38.8785	1649
NAM129	G_Mx_2006_152	Included	https://www.ncbi.nlm.nih.gov/assembly/GCF_008032975.1	GCF_008032975.1	NCBI	Mexico	MexicoCity	hspSWEuropeMexico	hspSWEuropeSouthAmerica	1613306	1	39.1434	1512
NAM130	G_Mx_2006_46	Included	https://www.ncbi.nlm.nih.gov/assembly/GCF_008032955.1	GCF_008032955.1	NCBI	Mexico	MexicoCity	hspSWEuropeHonduras	hspSWEuropeNorthAmerica	1636468	2	37.8778	1634
NAM131	G_Mx_2006_583	Included	https://www.ncbi.nlm.nih.gov/assembly/GCF_008032935.1	GCF_008032935.1	NCBI	Mexico	MexicoCity	hspSWEuropeMexico	hspSWEurope	1645512	1	39.0668	1669
NAM132	C_Mx_2008_31	Included	https://www.ncbi.nlm.nih.gov/assembly/GCA_008027775.1	GCA_008027775.1	NCBI	Mexico	MexicoCity	hspSWEuropeHonduras	hspSWEuropeSouthAmerica	1644819	2	37.9562	1559
NAM133	C_Mx_2010_5	Included	https://www.ncbi.nlm.nih.gov/assembly/GCF_008027235.1	GCF_008027235.1	NCBI	Mexico	MexicoCity	hspSWEuropeMexico	hspSWEuropeSouthAmerica	1645840	1	39.0909	1541
NAM134	C_Mx_2010_8	Included	https://www.ncbi.nlm.nih.gov/assembly/GCA_008026995.1	GCA_008026995.1	NCBI	Mexico	MexicoCity	hspSWEuropeHonduras	hspSWEuropeSouthAmerica	1706946	4	37.1447	1675
NAM135	C_Mx_2011_69	Included	https://www.ncbi.nlm.nih.gov/assembly/GCF_008026175.1	GCF_008026175.1	NCBI	Mexico	MexicoCity	hspSWEuropeMexico	hspSWEurope	1693680	2	34.4952	1618
NAM136	G_Mx_2011_124	Included	https://www.ncbi.nlm.nih.gov/assembly/GCF_008032615.1	GCF_008032615.1	NCBI	Mexico	MexicoCity	hspSWEuropeMexico	hspSWEuropeSouthAmerica	1661266	1	38.9622	1597
NAM137	G_Mx_2011_147	Included	https://www.ncbi.nlm.nih.gov/assembly/GCF_008032475.1	GCF_008032475.1	NCBI	Mexico	MexicoCity	hspSWEuropeMexico	hspSWEuropeSouthAmerica	1667329	1	38.8814	1569
NAM138	C_Mx_2011_152	Included	https://www.ncbi.nlm.nih.gov/assembly/GCF_008026375.1	GCF_008026375.1	NCBI	Mexico	MexicoCity	hspSWEuropeHonduras	hspSWEuropeSouthAmerica	1638427	2	38.1001	1562
NAM139	C_Mx_2011_171	Included	https://www.ncbi.nlm.nih.gov/assembly/GCF_008026615.1	GCF_008026615.1	NCBI	Mexico	MexicoCity	hspAfrica1MiscAmerica	hspSWEuropeNorthAmerica	1645502	1	39.0841	1553
NAM140	G_Mx_2003_356	Included	https://www.ncbi.nlm.nih.gov/assembly/GCA_011141135.1	GCA_011141135.1	NCBI	Mexico	MexicoCity	hspAfrica1MiscAmerica	hspSWEuropeNorthAmerica	1676345	38	38.6936	1531
NAM141	G_Mx_2005_100	Included	https://www.ncbi.nlm.nih.gov/assembly/GCA_011141145.1	GCA_011141145.1	NCBI	Mexico	MexicoCity	hspSWEuropeMexico	hspSWEuropeSouthAmerica	1696927	44	38.035	1542
NAM142	G_Mx_2005_104	Included	https://www.ncbi.nlm.nih.gov/assembly/GCA_011141115.1	GCA_011141115.1	NCBI	Mexico	MexicoCity	hspAfrica1MiscAmerica	hspSWEuropeNorthAmerica	1682427	30	37.9611	1540
NAM143	G_Mx_2010_64	Included	https://www.ncbi.nlm.nih.gov/assembly/GCA_011141095.1	GCA_011141095.1	NCBI	Mexico	MexicoCity	hspAfrica1MiscAmerica	hspSWEuropeNorthAmerica	1703200	38	38.7028	1562
NAM144	G_Mx_2005_109	Included	https://www.ncbi.nlm.nih.gov/assembly/GCA_011141055.1	GCA_011141055.1	NCBI	Mexico	MexicoCity	hspSWEuropeMexico	hspSWEurope	1612662	63	37.8123	1508
NAM145	C_Mx_2005_33	Included	https://www.ncbi.nlm.nih.gov/assembly/GCA_011140615.1	GCA_011140615.1	NCBI	Mexico	MexicoCity	hspSWEuropeMexico	hspSWEuropeNorthAmerica	1730331	59	37.7718	1606
NAM146	G_Mx_2005_70	Included	https://www.ncbi.nlm.nih.gov/assembly/GCA_011141035.1	GCA_011141035.1	NCBI	Mexico	MexicoCity	hspSWEuropeMexico	hspSWEuropeSouthAmerica	1688787	31	38.1153	1546
NAM147	G_Mx_2006_53	Included	https://www.ncbi.nlm.nih.gov/assembly/GCA_011141045.1	GCA_011141045.1	NCBI	Mexico	MexicoCity	hspSWEuropeHonduras	hspSWEurope	1629399	22	38.4127	1514
NAM148	C_Mx_2006_52	Included	https://www.ncbi.nlm.nih.gov/assembly/GCA_011140555.1	GCA_011140555.1	NCBI	Mexico	MexicoCity	hspSWEuropeMexico	hspSWEuropeSouthAmerica	1669032	34	38.9486	1546
NAM149	C_Mx_2006_577	Included	https://www.ncbi.nlm.nih.gov/assembly/GCA_011140595.1	GCA_011140595.1	NCBI	Mexico	MexicoCity	hspSWEuropeMexico	hspSWEuropeSouthAmerica	1681991	26	38.5529	1545
NAM150	C_Mx_2010_10	Included	https://www.ncbi.nlm.nih.gov/assembly/GCA_011140545.1	GCA_011140545.1	NCBI	Mexico	MexicoCity	hspSWEuropeHonduras	hspSWEuropeSouthAmerica	1674444	76	37.7542	1543
NAM151	C_Mx_2010_103	Included	https://www.ncbi.nlm.nih.gov/assembly/GCA_011140535.1	GCA_011140535.1	NCBI	Mexico	MexicoCity	hspSWEuropeHonduras	hspSWEuropeSouthAmerica	1650514	37	38.1355	1528
NAM152	C_Mx_2010_2	Included	https://www.ncbi.nlm.nih.gov/assembly/GCA_011140515.1	GCA_011140515.1	NCBI	Mexico	MexicoCity	hspSWEuropeMexico	hspSWEuropeSouthAmerica	1661203	30	38.7774	1529
NAM153	G_Mx_2011_131	Included	https://www.ncbi.nlm.nih.gov/assembly/GCA_011141015.1	GCA_011141015.1	NCBI	Mexico	MexicoCity	hspAfrica1MiscAmerica	hspSWEuropeNorthAmerica	1703001	38	39.082	1566
NAM154	G_Mx_2011_41	Included	https://www.ncbi.nlm.nih.gov/assembly/GCA_011140995.1	GCA_011140995.1	NCBI	Mexico	MexicoCity	hspSWEuropeMexico	hspSWEuropeSouthAmerica	1699853	40	38.8159	1568
NAM155	G_Mx_2003_136	Included	https://www.ncbi.nlm.nih.gov/assembly/GCA_011140955.1	GCA_011140955.1	NCBI	Mexico	MexicoCity	hspSWEuropeMexico	hspSWEurope	1657128	112	36.6706	1522
NAM156	G_Mx_2005_107	Included	https://www.ncbi.nlm.nih.gov/assembly/GCA_011140925.1	GCA_011140925.1	NCBI	Mexico	MexicoCity	hspSWEuropeHonduras	hspSWEuropeSouthAmerica	1716270	35	38.3785	1576
NAM157	C_Mx_2006_356	Included	https://www.ncbi.nlm.nih.gov/assembly/GCA_011140425.1	GCA_011140425.1	NCBI	Mexico	MexicoCity	hspAfrica1MiscAmerica	hspSWEuropeNorthAmerica	1690901	25	38.7233	1540
NAM158	G_Mx_2006_4	Included	https://www.ncbi.nlm.nih.gov/assembly/GCA_011140935.1	GCA_011140935.1	NCBI	Mexico	MexicoCity	hspSWEuropeMexico	hspSWEuropeHonduras	1677211	28	38.7429	1543
NAM159	G_Mx_2006_513	Included	https://www.ncbi.nlm.nih.gov/assembly/GCA_011140915.1	GCA_011140915.1	NCBI	Mexico	MexicoCity	hspAfrica1MiscAmerica	hspSWEuropeNorthAmerica	1768260	55	37.9606	1646
NAM160	C_Mx_2006_664	Included	https://www.ncbi.nlm.nih.gov/assembly/GCA_011140435.1	GCA_011140435.1	NCBI	Mexico	MexicoCity	hspAfrica1MiscAmerica	hspSWEuropeNorthAmerica	1686099	50	38.217	1551
NAM161	C_Mx_2006_677	Included	https://www.ncbi.nlm.nih.gov/assembly/GCA_011140475.1	GCA_011140475.1	NCBI	Mexico	MexicoCity	hspSWEuropeMexico	hspSWEuropeSouthAmerica	1629650	37	38.5608	1502
NAM162	C_Mx_2010_11	Included	https://www.ncbi.nlm.nih.gov/assembly/GCA_011140485.1	GCA_011140485.1	NCBI	Mexico	MexicoCity	hspSWEuropeHonduras	hspSWEuropeSouthAmerica	1657306	77	37.6508	1529
NAM163	G_Mx_2010_13	Included	https://www.ncbi.nlm.nih.gov/assembly/GCA_011140895.1	GCA_011140895.1	NCBI	Mexico	MexicoCity	hspSWEuropeMexico	hspSWEurope	1708271	49	38.1971	1560
NAM165	G_Mx_2010_99	Included	https://www.ncbi.nlm.nih.gov/assembly/GCA_011140845.1	GCA_011140845.1	NCBI	Mexico	MexicoCity	hspSWEuropeMexico	hspSWEuropeSouthAmerica	1605913	50	38.989	1492
NAM166	C_Mx_2010_100	Included	https://www.ncbi.nlm.nih.gov/assembly/GCA_011140415.1	GCA_011140415.1	NCBI	Mexico	MexicoCity	hspSWEuropeMexico	hspSWEuropeSouthAmerica	1655754	49	38.8095	1521
NAM167	M_Mx_2011_113	Included	https://www.ncbi.nlm.nih.gov/assembly/GCA_011140875.1	GCA_011140875.1	NCBI	Mexico	MexicoCity	hspSWEuropeMexico	hspSWEurope	1598782	55	38.5891	1486
NAM168	C_Mx_2011_117	Included	https://www.ncbi.nlm.nih.gov/assembly/GCA_011140365.1	GCA_011140365.1	NCBI	Mexico	MexicoCity	hspSWEuropeMexico	hspSWEurope	1599458	37	38.6233	1496
NAM169	C_Mx_2011_136	Included	https://www.ncbi.nlm.nih.gov/assembly/GCA_011140335.1	GCA_011140335.1	NCBI	Mexico	MexicoCity	hspSWEuropeMexico	hspSWEuropeSouthAmerica	1641622	81	38.0437	1525
NAM170	M_Mx_2003_230	Included	https://www.ncbi.nlm.nih.gov/assembly/GCA_011140825.1	GCA_011140825.1	NCBI	Mexico	MexicoCity	hspSWEuropeHonduras	hspSWEuropeNorthAmerica	1642507	60	38.245	1518
NAM171	M_Mx_2005_106	Included	https://www.ncbi.nlm.nih.gov/assembly/GCA_011140795.1	GCA_011140795.1	NCBI	Mexico	MexicoCity	hspSWEuropeHonduras	hspSWEuropeSouthAmerica	1607854	31	38.7162	1488
NAM172	M_Mx_2005_115	Included	https://www.ncbi.nlm.nih.gov/assembly/GCA_011140805.1	GCA_011140805.1	NCBI	Mexico	MexicoCity	hspSWEuropeMexico	hspSWEuropeSouthAmerica	1664338	86	38.4369	1544
NAM173	M_Mx_2005_119	Included	https://www.ncbi.nlm.nih.gov/assembly/GCA_011140755.1	GCA_011140755.1	NCBI	Mexico	MexicoCity	hspSWEuropeMexico	hspSWEuropeSouthAmerica	1645091	28	38.3616	1509
NAM174	M_Mx_2005_152	Included	https://www.ncbi.nlm.nih.gov/assembly/GCA_011140745.1	GCA_011140745.1	NCBI	Mexico	MexicoCity	hspSWEuropeMexico	hspSWEuropeSouthAmerica	1632933	33	38.4758	1500
NAM175	M_Mx_2006_196	Included	https://www.ncbi.nlm.nih.gov/assembly/GCA_011140735.1	GCA_011140735.1	NCBI	Mexico	MexicoCity	hspSWEuropeMexico	hspSWEuropeSouthAmerica	1647922	77	37.6126	1519
NAM176	M_Mx_2006_276	Included	https://www.ncbi.nlm.nih.gov/assembly/GCA_011140715.1	GCA_011140715.1	NCBI	Mexico	MexicoCity	hspAfrica1MiscAmerica	hspSWEuropeSouthAmerica	1707900	83	38.3413	1585
NAM177	M_Mx_2006_427	Included	https://www.ncbi.nlm.nih.gov/assembly/GCA_011140665.1	GCA_011140665.1	NCBI	Mexico	MexicoCity	hspSWEuropeHonduras	hspSWEuropeSouthAmerica	1651780	64	38.1646	1523
NAM178	M_Mx_2006_416	Included	https://www.ncbi.nlm.nih.gov/assembly/GCA_011140655.1	GCA_011140655.1	NCBI	Mexico	MexicoCity	hspAfrica1MiscAmerica	hspSWEuropeNorthAmerica	1732546	55	37.9172	1598
NAM179	M_Mx_2006_690	Included	https://www.ncbi.nlm.nih.gov/assembly/GCA_011140675.1	GCA_011140675.1	NCBI	Mexico	MexicoCity	hspSWEuropeHonduras	hspSWEuropeSouthAmerica	1649151	70	37.9907	1528
NAM180	M_Mx_2008_34	Included	https://www.ncbi.nlm.nih.gov/assembly/GCA_011140625.1	GCA_011140625.1	NCBI	Mexico	MexicoCity	hspSWEuropeMexico	hspSWEuropeSouthAmerica	1681292	44	37.7998	1554
NAM193	MCms1054	Included	https://www.ncbi.nlm.nih.gov/assembly/GCA_002026505.1	GCA_002026505.1	NCBI	Mexico	MexicoCity	hspAfrica1MiscAmerica	hspSWEuropeNorthAmerica	1656578	117	37.9524	1516
NAM194	MCms1055	Included	https://www.ncbi.nlm.nih.gov/assembly/GCA_002026885.1	GCA_002026885.1	NCBI	Mexico	MexicoCity	hspSWEuropeMexico	hspSWEuropeSouthAmerica	1676870	63	38.9595	1549
NAM195	MCms1063	Included	https://www.ncbi.nlm.nih.gov/assembly/GCA_002026895.1	GCA_002026895.1	NCBI	Mexico	MexicoCity	hspAfrica1MiscAmerica	hspSWEuropeNorthAmerica	1692058	72	38.6779	1547
NAM196	MCms1078	Included	https://www.ncbi.nlm.nih.gov/assembly/GCA_002027025.1	GCA_002027025.1	NCBI	Mexico	MexicoCity	hspSWEuropeMexico	hspSWEuropeSouthAmerica	1649218	81	38.3887	1518
NAM197	MCms1080	Included	https://www.ncbi.nlm.nih.gov/assembly/GCA_002026925.1	GCA_002026925.1	NCBI	Mexico	MexicoCity	hspSEurope	hspSWEuropeSouthAmerica	1661740	91	38.5425	1510
NAM198	MCms931	Included	https://www.ncbi.nlm.nih.gov/assembly/GCA_002026455.1	GCA_002026455.1	NCBI	Mexico	MexicoCity	hspSEurope	hspSWEuropeSouthAmerica	1668681	96	38.8338	1525
NAM199	MG_2003_107	Included	https://enterobase.warwick.ac.uk/species/helicobacter/search_strains	HEL_AA2678AA	Enterobase	Mexico	MexicoCity	hspAfrica1MiscAmerica	hspSWEuropeNorthAmerica	1757909	145	37.4244	1619
NAM200	MG_2003_98	Included	https://enterobase.warwick.ac.uk/species/helicobacter/search_strains	HEL_AA2825AA	Enterobase	Mexico	MexicoCity	hspAfrica1MiscAmerica	hspSWEuropeNorthAmerica	1715886	85	38.3038	1591
NAM201	MG_2005_98	Included	https://enterobase.warwick.ac.uk/species/helicobacter/search_strains	HEL_AA2728AA	Enterobase	Mexico	MexicoCity	hspSWEuropeMexico	hspSWEuropeSouthAmerica	1653883	82	38.3807	1528
NAM202	MG_2006_407	Included	https://enterobase.warwick.ac.uk/species/helicobacter/search_strains	HEL_AA2702AA	Enterobase	Mexico	MexicoCity	hspSWEuropeMexico	hspSWEuropeSouthAmerica	1746012	89	38.2965	1635
NAM203	MG_2006_479	Included	https://enterobase.warwick.ac.uk/species/helicobacter/search_strains	HEL_AA2868AA	Enterobase	Mexico	MexicoCity	hspSWEuropeHonduras	hspSWEuropeSouthAmerica	1607232	43	38.797	1493
NAM204	MGms13	Included	https://www.ncbi.nlm.nih.gov/assembly/GCA_002026665.1	GCA_002026665.1	NCBI	Mexico	MexicoCity	hspSEurope	hspSWEuropeSouthAmerica	1653926	111	37.87	1516
NAM205	MGms15	Included	https://www.ncbi.nlm.nih.gov/assembly/GCA_002026675.1	GCA_002026675.1	NCBI	Mexico	MexicoCity	hspSEurope	hspSWEuropeSouthAmerica	1692789	88	38.4816	1576
NAM206	MGms167	Included	https://www.ncbi.nlm.nih.gov/assembly/GCA_002026705.1	GCA_002026705.1	NCBI	Mexico	MexicoCity	hspAfrica1MiscAmerica	hspSWEuropeNorthAmerica	1680682	73	38.8191	1521
NAM207	MGms176	Included	https://www.ncbi.nlm.nih.gov/assembly/GCA_002026725.1	GCA_002026725.1	NCBI	Mexico	MexicoCity	hspSEurope	hspSWEuropeSouthAmerica	1672233	225	40.1066	1519
NAM208	MGms2	Included	https://www.ncbi.nlm.nih.gov/assembly/GCA_002026745.1	GCA_002026745.1	NCBI	Mexico	MexicoCity	hspSWEuropeMexico	hspSWEuropeSouthAmerica	1712465	102	38.1242	1581
NAM209	MGms203	Included	https://www.ncbi.nlm.nih.gov/assembly/GCA_002026955.1	GCA_002026955.1	NCBI	Mexico	MexicoCity	hspSWEuropeMexico	hspSWEuropeSouthAmerica	1732925	84	38.1515	1600
NAM210	MGms23	Included	https://www.ncbi.nlm.nih.gov/assembly/GCA_002026755.1	GCA_002026755.1	NCBI	Mexico	MexicoCity	hspSEurope	hspSWEuropeSouthAmerica	1664931	89	37.7387	1547
NAM211	MGms44	Included	https://www.ncbi.nlm.nih.gov/assembly/GCA_002026985.1	GCA_002026985.1	NCBI	Mexico	MexicoCity	hspAfrica1MiscAmerica	hspSWEuropeNorthAmerica	1635449	113	37.7706	1496
NAM212	2003_103	Included	https://enterobase.warwick.ac.uk/species/helicobacter/search_strains	HEL_AA2680AA	Enterobase	Mexico	MexicoCity	hspSWEuropeMexico	hspSWEuropeNorthAmerica	1673433	77	37.4049	1578
NAM213	2004_20	Included	https://enterobase.warwick.ac.uk/species/helicobacter/search_strains	HEL_AA2652AA	Enterobase	Mexico	MexicoCity	hspSWEuropeMexico	hspSWEuropeSouthAmerica	1628314	37	38.8127	1521
NAM214	2005_126	Included	https://enterobase.warwick.ac.uk/species/helicobacter/search_strains	HEL_AA2910AA	Enterobase	Mexico	MexicoCity	hspSWEuropeMexico	hspSWEuropeSouthAmerica	1628448	47	37.4008	1504
NAM215	2005_72	Included	https://enterobase.warwick.ac.uk/species/helicobacter/search_strains	HEL_AA2622AA	Enterobase	Mexico	MexicoCity	hspAfrica1MiscAmerica	hspSWEuropeNorthAmerica	1659834	56	37.5064	1535
NAM216	2006_103	Included	https://enterobase.warwick.ac.uk/species/helicobacter/search_strains	HEL_AA2914AA	Enterobase	Mexico	MexicoCity	hspAfrica1MiscAmerica	hspSWEuropeNorthAmerica	1674943	47	37.932	1561
NAM217	2006_480	Included	https://enterobase.warwick.ac.uk/species/helicobacter/search_strains	HEL_AA2613AA	Enterobase	Mexico	MexicoCity	hspSWEuropeMexico	hspSWEuropeSouthAmerica	1624363	42	39.3772	1502
NAM218	2006_56	Included	https://enterobase.warwick.ac.uk/species/helicobacter/search_strains	HEL_AA2798AA	Enterobase	Mexico	MexicoCity	hspSWEuropeHonduras	hspSWEuropeSouthAmerica	1642196	47	38.5702	1540
NAM219	2012_26	Included	https://enterobase.warwick.ac.uk/species/helicobacter/search_strains	HEL_AA2641AA	Enterobase	Mexico	MexicoCity	hspSWEuropeMexico	hspSWEuropeSouthAmerica	1630210	34	38.6615	1532
NAM220	2003_84	Included	https://enterobase.warwick.ac.uk/species/helicobacter/search_strains	HEL_AA2707AA	Enterobase	Mexico	MexicoCity	hspSWEuropeMexico	hspSWEuropeSouthAmerica	1638214	53	38.131	1522
NAM221	2004_02	Included	https://enterobase.warwick.ac.uk/species/helicobacter/search_strains	HEL_AA2905AA	Enterobase	Mexico	MexicoCity	hspSWEuropeMexico	hspSWEuropeSouthAmerica	1693055	77	37.5524	1601
NAM224	2017-38	Included	https://www.ncbi.nlm.nih.gov/assembly/GCA_015905125.1	GCA_015905125.1	NCBI	Mexico	Unknown	Unknown	hspSWEuropeSouthAmerica	1640186	67	39.7712	1510
NAM225	2017-44	Included	https://www.ncbi.nlm.nih.gov/assembly/GCA_015905135.1	GCA_015905135.1	NCBI	Mexico	Unknown	Unknown	hspSWEuropeNorthAmerica	1613848	61	37.6463	1516
NAM226	2017-54	Included	https://www.ncbi.nlm.nih.gov/assembly/GCA_015905075.1	GCA_015905075.1	NCBI	Mexico	Unknown	Unknown	hspSWEuropeNorthAmerica	1621684	51	38.905	1532
NAM229	2017-69	Included	https://www.ncbi.nlm.nih.gov/assembly/GCA_015905065.1	GCA_015905065.1	NCBI	Mexico	Unknown	Unknown	hspSWEurope	1635024	41	37.6869	1525
NAM230	2017-78	Included	https://www.ncbi.nlm.nih.gov/assembly/GCA_015905105.1	GCA_015905105.1	NCBI	Mexico	Unknown	Unknown	hspSWEurope	1651292	48	37.8529	1548
NAM231	2017-79	Included	https://www.ncbi.nlm.nih.gov/assembly/GCA_015905025.1	GCA_015905025.1	NCBI	Mexico	Unknown	Unknown	hspSWEuropeNorthAmerica	1647657	54	37.604	1539
NAM232	2017-94	Included	https://www.ncbi.nlm.nih.gov/assembly/GCA_015905015.1	GCA_015905015.1	NCBI	Mexico	Unknown	Unknown	hspSWEuropeSouthAmerica	1658511	55	37.8152	1526
NAM233	2017-105	Included	https://www.ncbi.nlm.nih.gov/assembly/GCA_015904975.1	GCA_015904975.1	NCBI	Mexico	Unknown	Unknown	hspSWEuropeSouthAmerica	1631163	53	38.5668	1519
NAM234	2017-107	Included	https://www.ncbi.nlm.nih.gov/assembly/GCA_015905005.1	GCA_015905005.1	NCBI	Mexico	Unknown	Unknown	hspSWEuropeNorthAmerica	1627684	56	38.6008	1536
NAM235	2017-124	Included	https://www.ncbi.nlm.nih.gov/assembly/GCA_015904965.1	GCA_015904965.1	NCBI	Mexico	Unknown	Unknown	hspSWEuropeSouthAmerica	1683835	68	38.2459	1563
NAM236	2017-143	Included	https://www.ncbi.nlm.nih.gov/assembly/GCA_015904915.1	GCA_015904915.1	NCBI	Mexico	Unknown	Unknown	hspSWEuropeNorthAmerica	1672047	50	37.6047	1548
NAM237	2017-149	Included	https://www.ncbi.nlm.nih.gov/assembly/GCA_015904925.1	GCA_015904925.1	NCBI	Mexico	Unknown	Unknown	hspSWEuropeSouthAmerica	1672961	98	36.8117	1564
NAM239	2017-161	Included	https://www.ncbi.nlm.nih.gov/assembly/GCA_015904905.1	GCA_015904905.1	NCBI	Mexico	Unknown	Unknown	hspSWEuropeNorthAmerica	1672121	63	37.7519	1547
NAM240	2017-177	Included	https://www.ncbi.nlm.nih.gov/assembly/GCA_015904875.1	GCA_015904875.1	NCBI	Mexico	Unknown	Unknown	hspSWEuropeNorthAmerica	1647686	54	37.4932	1539
NAM241	2017-192	Included	https://www.ncbi.nlm.nih.gov/assembly/GCA_015904865.1	GCA_015904865.1	NCBI	Mexico	Unknown	Unknown	hspSWEuropeNorthAmerica	1652213	67	39.4706	1519
NAM242	2017-198	Included	https://www.ncbi.nlm.nih.gov/assembly/GCA_015904825.1	GCA_015904825.1	NCBI	Mexico	Unknown	Unknown	hspSWEuropeNorthAmerica	1616619	57	37.8254	1519
NAM243	2017-199	Included	https://www.ncbi.nlm.nih.gov/assembly/GCA_015904815.1	GCA_015904815.1	NCBI	Mexico	Unknown	Unknown	hspSWEuropeNorthAmerica	1672216	52	37.6355	1548
NAM244	2018-03-01	Included	https://www.ncbi.nlm.nih.gov/assembly/GCA_015904795.1	GCA_015904795.1	NCBI	Mexico	Unknown	Unknown	hspSWEuropeSouthAmerica	1648345	53	37.7442	1533
NAM245	2018-04-01	Included	https://www.ncbi.nlm.nih.gov/assembly/GCA_015904775.1	GCA_015904775.1	NCBI	Mexico	Unknown	Unknown	hspSWEuropeSouthAmerica	1647880	45	37.4005	1533
NAM246	2018-05-01	Included	https://www.ncbi.nlm.nih.gov/assembly/GCA_015904765.1	GCA_015904765.1	NCBI	Mexico	Unknown	Unknown	hspSWEuropeSouthAmerica	1648210	45	37.3059	1533
NAM247	2018-06-01	Included	https://www.ncbi.nlm.nih.gov/assembly/GCA_015904725.1	GCA_015904725.1	NCBI	Mexico	Unknown	Unknown	hspSWEuropeSouthAmerica	1656719	56	39.0539	1520
NAM248	2019-01-01	Included	https://www.ncbi.nlm.nih.gov/assembly/GCA_015904745.1	GCA_015904745.1	NCBI	Mexico	Unknown	Unknown	hspSWEuropeSouthAmerica	1656568	39	38.5237	1536
NAM249	2019-03-01	Included	https://www.ncbi.nlm.nih.gov/assembly/GCA_015904675.1	GCA_015904675.1	NCBI	Mexico	Unknown	Unknown	hspSWEuropeSouthAmerica	1641332	83	38.2081	1521
NAM250	2019-05-01	Included	https://www.ncbi.nlm.nih.gov/assembly/GCA_015904665.1	GCA_015904665.1	NCBI	Mexico	Unknown	Unknown	hspAfrica1SAfrica	1664731	45	38.144	1572
NAM251	2019-06-01	Included	https://www.ncbi.nlm.nih.gov/assembly/GCA_015904625.1	GCA_015904625.1	NCBI	Mexico	Unknown	Unknown	hspSWEuropeSouthAmerica	1696123	59	36.4721	1565
NAM252	2019-08-01	Included	https://www.ncbi.nlm.nih.gov/assembly/GCA_015904645.1	GCA_015904645.1	NCBI	Mexico	Unknown	Unknown	hspSWEuropeSouthAmerica	1656630	37	38.6783	1536
NAM253	2004_137	Included	https://www.ncbi.nlm.nih.gov/assembly/GCA_015904425.1	GCA_015904425.1	NCBI	Mexico	Chihuahua	hspAfrica1MiscAmerica	hspSWEuropeNorthAmerica	1642388	44	37.9057	1534
NAM254	2003_279	Included	https://www.ncbi.nlm.nih.gov/assembly/GCA_015904575.1	GCA_015904575.1	NCBI	Mexico	MilpaAlta	hspSWEuropeMexico	hspSWEurope	1645938	36	38.0906	1544
NAM255	2003_292	Included	https://www.ncbi.nlm.nih.gov/assembly/GCA_015904535.1	GCA_015904535.1	NCBI	Mexico	MilpaAlta	hspSWEuropeMexico	hspSWEuropeSouthAmerica	1644270	38	38.0842	1541
NAM256	2004_102	Included	https://www.ncbi.nlm.nih.gov/assembly/GCA_015904465.1	GCA_015904465.1	NCBI	Mexico	Chihuahua	hspAfrica1MiscAmerica	hspSWEuropeNorthAmerica	1657958	37	37.9878	1525
NAM257	2004_125	Included	https://www.ncbi.nlm.nih.gov/assembly/GCA_015904435.1	GCA_015904435.1	NCBI	Mexico	Chihuahua	hspSAmerind	hspIndigenous	1571156	15	39.3299	1487
NAM258	2004_37	Included	https://www.ncbi.nlm.nih.gov/assembly/GCA_015904335.1	GCA_015904335.1	NCBI	Mexico	MilpaAlta	hspSWEuropeHonduras	hspSWEuropeSouthAmerica	1651609	30	38.7317	1542
NAM259	2004_67	Included	https://www.ncbi.nlm.nih.gov/assembly/GCA_015904205.1	GCA_015904205.1	NCBI	Mexico	MilpaAlta	hspSWEurope	hspSWEuropeColombia	1616544	35	37.2984	1515
NAM260	2004_40	Included	https://www.ncbi.nlm.nih.gov/assembly/GCA_015904305.1	GCA_015904305.1	NCBI	Mexico	MilpaAlta	hspSWEurope	hspSWEurope	1586808	34	37.9238	1486
NAM261	2004_51	Included	https://www.ncbi.nlm.nih.gov/assembly/GCA_015904375.1	GCA_015904375.1	NCBI	Mexico	MilpaAlta	hspAfrica1NAmerica	hspAfrica1NAmerica	1639801	26	38.7544	1516
NAM262	2004_210	Included	https://enterobase.warwick.ac.uk/species/helicobacter/search_strains	HEL_AA2823AA	Enterobase	Mexico	MilpaAlta	hspSWEurope	hspSWEurope	1636979	55	36.3813	1543
NAM263	2004_42	Included	https://www.ncbi.nlm.nih.gov/assembly/GCA_015904365.1	GCA_015904365.1	NCBI	Mexico	MilpaAlta	hspSWEurope	hspSWEurope	1618576	39	38.1263	1500
NAM264	2003_368	Included	https://www.ncbi.nlm.nih.gov/assembly/GCA_015904525.1	GCA_015904525.1	NCBI	Mexico	Nayarit	hspAfrica1MiscAmerica	hspSWEuropeNorthAmerica	1624523	38	38.586	1517
NAM265	2004_84	Included	https://www.ncbi.nlm.nih.gov/assembly/GCA_015904225.1	GCA_015904225.1	NCBI	Mexico	Chihuahua	hspSWEuropeHonduras	hspSWEuropeHonduras	1651980	33	37.6765	1547
NAM266	2002_14	Included	https://www.ncbi.nlm.nih.gov/assembly/GCA_015904565.1	GCA_015904565.1	NCBI	Mexico	MilpaAlta	hspSAmerind	hspIndigenous	1599680	23	38.0348	1514
NAM267	Mx_04_130	Included	https://enterobase.warwick.ac.uk/species/helicobacter/search_strains	HEL_AA2833AA	Enterobase	Mexico	Chihuahua	hspSWEuropeMexico	hspSWEuropeSouthAmerica	1683669	53	35.973	1571
NAM268	MM2006_106	Included	https://www.ncbi.nlm.nih.gov/assembly/GCA_011105795.1	GCA_011105795.1	NCBI	Mexico	MexicoCity	hspAfrica1MiscAmerica	hspSWEuropeNorthAmerica	1768793	61	38.6493	1633
NAM270	MG2006_449	Included	https://www.ncbi.nlm.nih.gov/assembly/GCA_011105755.1	GCA_011105755.1	NCBI	Mexico	MexicoCity	hspSWEuropeHonduras	hspSWEuropeSouthAmerica	1607095	79	38.5896	1485
OCN001	ausabrJ05	Included	https://www.ncbi.nlm.nih.gov/assembly/GCA_001653435.1	GCA_001653435.1	NCBI	Australia	Jigalong	hspSAmerind	hpSahul	1518447	60	38.0379	1405
OCN002	BM012A	Included	https://www.ncbi.nlm.nih.gov/assembly/GCA_000498315.1	GCA_000498315.1	NCBI	Australia	Perth	hspNEurope	hspNEurope	1660425	1	38.8756	1573
OCN003	BM013A	Included	https://www.ncbi.nlm.nih.gov/assembly/GCA_000685665.1	GCA_000685665.1	NCBI	Australia	Perth	hspNEurope	hspSEurope	1604233	1	38.964	1503
OCN004	Sahul64	Included	https://www.ncbi.nlm.nih.gov/assembly/GCA_000513515.1	GCA_000513515.1	NCBI	Australia	WesternAustralia	hspNEurope	hpSahul	1644275	54	37.9627	1546
OCN005	PNG84A	Included	https://www.ncbi.nlm.nih.gov/assembly/GCA_001653475.1	GCA_001653475.1	NCBI	PapuaNewGuinea	Goroka	hspSAmerind	hpSahul	1531450	1	38.7798	1487
OCN006	Neuguinea102	Included	https://enterobase.warwick.ac.uk/species/helicobacter/search_strains	HEL_AA3178AA	Enterobase	PapuaNewGuinea	Goroka	hpSahul	hpSahul	1538571	45	38.701	1478
OCN007	Neuguinea12	Included	https://enterobase.warwick.ac.uk/species/helicobacter/search_strains	HEL_AA3055AA	Enterobase	PapuaNewGuinea	Goroka	hpSahul	hpSahul	1542652	56	39.5303	1473
OCN008	Neuguinea13	Included	https://enterobase.warwick.ac.uk/species/helicobacter/search_strains	HEL_AA3182AA	Enterobase	PapuaNewGuinea	Goroka	hpSahul	hpSahul	1540070	43	38.5177	1465
OCN009	Neuguinea22	Included	https://enterobase.warwick.ac.uk/species/helicobacter/search_strains	HEL_AA3080AA	Enterobase	PapuaNewGuinea	Goroka	hpSahul	hpSahul	1542124	39	38.9531	1468
OCN010	Neuguinea25	Included	https://enterobase.warwick.ac.uk/species/helicobacter/search_strains	HEL_AA3126AA	Enterobase	PapuaNewGuinea	Goroka	hpSahul	hpSahul	1541461	44	38.6928	1469
OCN011	Neuguinea38	Included	https://enterobase.warwick.ac.uk/species/helicobacter/search_strains	HEL_AA3116AA	Enterobase	PapuaNewGuinea	Goroka	hpSahul	hpSahul	1534670	55	38.7213	1467
OCN012	Neuguinea42	Included	https://enterobase.warwick.ac.uk/species/helicobacter/search_strains	HEL_AA3054AA	Enterobase	PapuaNewGuinea	Goroka	hpSahul	hpSahul	1540553	41	38.296	1473
OCN013	Neuguinea46	Included	https://enterobase.warwick.ac.uk/species/helicobacter/search_strains	HEL_AA3082AA	Enterobase	PapuaNewGuinea	Goroka	hpSahul	hpSahul	1517898	41	38.3865	1456
OCN014	Neuguinea51	Included	https://enterobase.warwick.ac.uk/species/helicobacter/search_strains	HEL_AA3060AA	Enterobase	PapuaNewGuinea	Goroka	hpSahul	hpSahul	1543154	51	39.0973	1471
OCN015	Neuguinea56	Included	https://enterobase.warwick.ac.uk/species/helicobacter/search_strains	HEL_AA3176AA	Enterobase	PapuaNewGuinea	Goroka	hpSahul	hpSahul	1541226	51	38.3953	1466
OCN016	Neuguinea63	Included	https://enterobase.warwick.ac.uk/species/helicobacter/search_strains	HEL_AA3078AA	Enterobase	PapuaNewGuinea	Goroka	hpSahul	hpSahul	1545399	37	39.4786	1476
OCN017	Neuguinea66	Included	https://enterobase.warwick.ac.uk/species/helicobacter/search_strains	HEL_AA3168AA	Enterobase	PapuaNewGuinea	Goroka	hpSahul	hpSahul	1540624	52	38.8916	1480
OCN018	Neuguinea70	Included	https://enterobase.warwick.ac.uk/species/helicobacter/search_strains	HEL_AA3083AA	Enterobase	PapuaNewGuinea	Goroka	hpSahul	hpSahul	1540735	42	38.6231	1469
OCN019	Neuguinea78	Included	https://enterobase.warwick.ac.uk/species/helicobacter/search_strains	HEL_AA3146AA	Enterobase	PapuaNewGuinea	Goroka	hpSahul	hpSahul	1543458	46	38.8493	1478
OCN020	Neuguinea87	Included	https://enterobase.warwick.ac.uk/species/helicobacter/search_strains	HEL_AA3159AA	Enterobase	PapuaNewGuinea	Goroka	hpSahul	hpSahul	1542452	38	39.316	1479
OCN021	Neuguinea97	Included	https://enterobase.warwick.ac.uk/species/helicobacter/search_strains	HEL_AA3173AA	Enterobase	PapuaNewGuinea	Goroka	hpSahul	hpSahul	1547595	47	38.9353	1478
OCN022	HP97011	Included	https://www.ncbi.nlm.nih.gov/assembly/GCA_003636415.1	GCA_003636415.1	NCBI	Australia	Perth	Unknown	hspSEurope	1552062	23	39.2384	1480
OCN023	HP98123	Included	https://www.ncbi.nlm.nih.gov/assembly/GCA_003636395.1	GCA_003636395.1	NCBI	Australia	Perth	Unknown	hspSWEuropeAustralia	1634330	42	38.4211	1531
OCN024	HP98317	Included	https://www.ncbi.nlm.nih.gov/assembly/GCA_003635735.1	GCA_003635735.1	NCBI	Australia	Perth	Unknown	hspSWEuropeAustralia	1602375	36	38.7548	1495
OCN025	HP98490	Included	https://www.ncbi.nlm.nih.gov/assembly/GCA_003635735.1	GCA_003636385.1	NCBI	Australia	Perth	Unknown	hspSWEuropeAustralia	1687678	38	38.8022	1590
OCN026	HP99216	Included	https://www.ncbi.nlm.nih.gov/assembly/GCA_003635715.1	GCA_003635715.1	NCBI	Australia	Perth	Unknown	hspAfrica1SAfrica	1628204	46	38.6474	1523
OCN027	HP99244	Included	https://www.ncbi.nlm.nih.gov/assembly/GCA_003636355.1	GCA_003636355.1	NCBI	Australia	Perth	Unknown	hpAsia2	1612906	31	39.5337	1525
OCN028	HP99255	Included	https://www.ncbi.nlm.nih.gov/assembly/GCA_003635705.1	GCA_003635705.1	NCBI	Australia	Perth	Unknown	hspSWEuropeAustralia	1564730	28	38.4083	1448
OCN029	HP99316	Included	https://www.ncbi.nlm.nih.gov/assembly/GCA_003636335.1	GCA_003636335.1	NCBI	Australia	Perth	Unknown	hpAsia2	1660794	46	37.7633	1562
OCN030	HP99330	Included	https://www.ncbi.nlm.nih.gov/assembly/GCA_003635665.1	GCA_003635665.1	NCBI	Australia	Perth	Unknown	hspAfrica1SAfrica	1596254	38	39.018	1493
OCN031	HP99392	Included	https://www.ncbi.nlm.nih.gov/assembly/GCA_003635655.1	GCA_003635655.1	NCBI	Australia	Perth	Unknown	hspSEurope	1631211	31	38.6015	1544
OCN032	HP99647	Included	https://www.ncbi.nlm.nih.gov/assembly/GCA_003635615.1	GCA_003635615.1	NCBI	Australia	Perth	Unknown	hspSEurope	1600967	30	39.3214	1476
OCN033	HP99648	Included	https://www.ncbi.nlm.nih.gov/assembly/GCA_003636325.1	GCA_003636325.1	NCBI	Australia	Perth	Unknown	hspAfrica1SAfrica	1622797	29	38.8633	1519
OCN034	HP99689	Included	https://www.ncbi.nlm.nih.gov/assembly/GCA_003636275.1	GCA_003636275.1	NCBI	Australia	Perth	Unknown	hspSEurope	1615212	47	38.0351	1507
OCN035	HPAS14	Included	https://www.ncbi.nlm.nih.gov/assembly/GCA_003635585.1	GCA_003635585.1	NCBI	Australia	Perth	Unknown	hspNEurope	1577919	36	38.9612	1480
OCN036	HPJ013	Included	https://www.ncbi.nlm.nih.gov/assembly/GCA_003635595.1	GCA_003635595.1	NCBI	Australia	Perth	Unknown	hspNEurope	1662228	51	37.3295	1547
OCN037	HPJ024	Included	https://www.ncbi.nlm.nih.gov/assembly/GCA_003636285.1	GCA_003636285.1	NCBI	Australia	Perth	Unknown	hpSahul	1684079	47	37.9949	1594
OCN038	HPJ025	Included	https://www.ncbi.nlm.nih.gov/assembly/GCA_003636265.1	GCA_003636265.1	NCBI	Australia	Perth	Unknown	hpSahul	1682100	53	38.1167	1583
OCN039	HPJ040	Included	https://www.ncbi.nlm.nih.gov/assembly/GCA_003635555.1	GCA_003635555.1	NCBI	Australia	Perth	Unknown	hspNEuropeAustralia	1647118	47	38.1577	1530
OCN040	HPJ050	Included	https://www.ncbi.nlm.nih.gov/assembly/GCA_003636225.1	GCA_003636225.1	NCBI	Australia	Perth	Unknown	hpSahul	1682586	68	37.5587	1580
OCN041	HPJ099	Included	https://www.ncbi.nlm.nih.gov/assembly/GCA_003636205.1	GCA_003636205.1	NCBI	Australia	Perth	Unknown	hspNEurope	1580798	28	37.9827	1497
OCN042	HPJ118	Included	https://www.ncbi.nlm.nih.gov/assembly/GCA_003636215.1	GCA_003636215.1	NCBI	Australia	Perth	Unknown	hspNEuropeAustralia	1646903	42	38.2532	1531
OCN043	HPJ165	Included	https://www.ncbi.nlm.nih.gov/assembly/GCA_003635545.1	GCA_003635545.1	NCBI	Australia	Perth	Unknown	hspNEurope	1694310	55	38.7416	1581
OCN044	ausabrAS41	Included	https://enterobase.warwick.ac.uk/species/helicobacter/search_strains	HEL_AA2456AA	Enterobase	Australia	AliceSprings	hpSahul	hpSahul	1516230	85	38.7595	1396
OCN045	ausabrAS48	Included	https://enterobase.warwick.ac.uk/species/helicobacter/search_strains	HEL_AA2473AA	Enterobase	Australia	AliceSprings	hpSahul	hpSahul	1516878	55	38.7383	1414
OCN046	ausabrAS49	Included	https://enterobase.warwick.ac.uk/species/helicobacter/search_strains	HEL_AA2472AA	Enterobase	Australia	AliceSprings	hpSahul	hpSahul	1517034	61	38.9717	1411
OCN047	ausabrJ11	Included	https://enterobase.warwick.ac.uk/species/helicobacter/search_strains	HEL_AA2425AA	Enterobase	Australia	Jigalong	hpSahul	hpSahul	1524904	54	38.7383	1423
OCN048	ausabrJ15	Included	https://enterobase.warwick.ac.uk/species/helicobacter/search_strains	HEL_AA2426AA	Enterobase	Australia	Jigalong	hpSahul	hpSahul	1526044	65	39.9823	1423
OCN049	ausabrJ20	Included	https://enterobase.warwick.ac.uk/species/helicobacter/search_strains	HEL_AA2450AA	Enterobase	Australia	Jigalong	hpSahul	hpSahul	1516098	39	39.8521	1409
OCN050	ausabrJ27	Included	https://enterobase.warwick.ac.uk/species/helicobacter/search_strains	HEL_AA2454AA	Enterobase	Australia	Jigalong	hpSahul	hpSahul	1552731	89	38.6634	1439
OCN051	ausabrp103	Included	https://enterobase.warwick.ac.uk/species/helicobacter/search_strains	HEL_AA2493AA	Enterobase	Australia	Perth	hpSahul	hpSahul	1507878	41	39.1364	1417
OCN052	ausabrp107	Included	https://enterobase.warwick.ac.uk/species/helicobacter/search_strains	HEL_AA2490AA	Enterobase	Australia	Perth	hpSahul	hpSahul	1645914	59	38.2686	1543
OCN053	ausabrP52	Included	https://enterobase.warwick.ac.uk/species/helicobacter/search_strains	HEL_AA2471AA	Enterobase	Australia	Perth	hpSahul	hpSahul	1508894	47	38.3007	1408
OCN054	ausabrP54	Included	https://enterobase.warwick.ac.uk/species/helicobacter/search_strains	HEL_AA2470AA	Enterobase	Australia	Perth	hpSahul	hpSahul	1525015	39	39.1388	1428
OCN055	ausabrP55	Included	https://enterobase.warwick.ac.uk/species/helicobacter/search_strains	HEL_AA2469AA	Enterobase	Australia	Perth	hpSahul	hpSahul	1655236	58	38.4563	1545
OCN056	ausabrp71	Included	https://enterobase.warwick.ac.uk/species/helicobacter/search_strains	HEL_AA2433AA	Enterobase	Australia	Perth	hpSahul	hpSahul	1658636	78	38.4624	1554
OCN057	ausabrp73	Included	https://enterobase.warwick.ac.uk/species/helicobacter/search_strains	HEL_AA2435AA	Enterobase	Australia	Perth	hpSahul	hpSahul	1602374	46	38.3479	1505
OCN058	ausabrp78	Included	https://enterobase.warwick.ac.uk/species/helicobacter/search_strains	HEL_AA2455AA	Enterobase	Australia	Perth	hpSahul	hpSahul	1643371	57	37.7228	1541
OCN059	ausabrp94	Included	https://enterobase.warwick.ac.uk/species/helicobacter/search_strains	HEL_AA2475AA	Enterobase	Australia	Perth	hpSahul	hpSahul	1610838	63	38.1136	1516
OCN060	auseurP207	Included	https://enterobase.warwick.ac.uk/species/helicobacter/search_strains	HEL_AA3086AA	Enterobase	Australia	Perth	hpSahul	hpSahul	1497470	27	38.9029	1402
OCN061	HP98285	Included	https://enterobase.warwick.ac.uk/species/helicobacter/search_strains	HEL_AA6636AA	Enterobase	Australia	Perth	Unknown	hpSahul	1513636	31	38.7664	1414
OCN062	HP99440	Included	https://enterobase.warwick.ac.uk/species/helicobacter/search_strains	HEL_AA6630AA	Enterobase	Australia	Perth	Unknown	hpSahul	1501251	26	38.3421	1405
OCN063	HP99511	Included	https://enterobase.warwick.ac.uk/species/helicobacter/search_strains	HEL_AA6636AA	Enterobase	Australia	Perth	Unknown	hpSahul	1529545	47	38.6279	1431
OCN064	HP99521	Included	https://www.ncbi.nlm.nih.gov/assembly/GCA_003635645.1	GCA_003635645.1	NCBI	Australia	Perth	Unknown	hspAfrica1SAfrica	1624208	43	38.3325	1522
OCN065	HPAS23	Included	https://enterobase.warwick.ac.uk/species/helicobacter/search_strains	HEL_AA6639AA	Enterobase	Australia	Perth	Unknown	hpSahul	1519650	51	38.8882	1427
OCN066	HPJ003	Included	https://enterobase.warwick.ac.uk/species/helicobacter/search_strains	HEL_AA6638AA	Enterobase	Australia	Perth	Unknown	hpSahul	1518613	28	38.8251	1406
OCN067	HPJ022	Included	https://enterobase.warwick.ac.uk/species/helicobacter/search_strains	HEL_AA6640AA	Enterobase	Australia	Perth	Unknown	hpSahul	1524198	41	38.3897	1426
OCN068	HPJ023	Included	https://enterobase.warwick.ac.uk/species/helicobacter/search_strains	HEL_AA6629AA	Enterobase	Australia	Perth	Unknown	hpSahul	1524698	47	38.4504	1411
OCN069	HPJ055	Included	https://enterobase.warwick.ac.uk/species/helicobacter/search_strains	HEL_AA6644AA	Enterobase	Australia	Perth	Unknown	hpSahul	1529291	33	38.4619	1431
OCN070	HPJ056	Included	https://enterobase.warwick.ac.uk/species/helicobacter/search_strains	HEL_AA6645AA	Enterobase	Australia	Perth	Unknown	hpSahul	1531925	52	39.247	1424
OCN071	HPJ057	Included	https://enterobase.warwick.ac.uk/species/helicobacter/search_strains	HEL_AA6643AA	Enterobase	Australia	Perth	Unknown	hpSahul	1523590	61	39.3664	1414
OCN072	HPJ071	Included	https://enterobase.warwick.ac.uk/species/helicobacter/search_strains	HEL_AA6646AA	Enterobase	Australia	Perth	Unknown	hpSahul	1524084	32	38.2329	1429
OCN073	HPJ098	Included	https://enterobase.warwick.ac.uk/species/helicobacter/search_strains	HEL_AA6641AA	Enterobase	Australia	Perth	Unknown	hpSahul	1504590	20	38.3887	1404
OCN074	HPJ117	Included	https://enterobase.warwick.ac.uk/species/helicobacter/search_strains	HEL_AA6642AA	Enterobase	Australia	Perth	Unknown	hpSahul	1516933	28	38.7196	1415
OCN075	HPJ119	Included	https://enterobase.warwick.ac.uk/species/helicobacter/search_strains	HEL_AA6628AA	Enterobase	Australia	Perth	Unknown	hpSahul	1537474	61	39.834	1428
OCN076	HPJ148	Included	https://enterobase.warwick.ac.uk/species/helicobacter/search_strains	HEL_AA6647AA	Enterobase	Australia	Perth	Unknown	hpSahul	1529255	31	38.3192	1439
OCN077	HPJ156	Included	https://enterobase.warwick.ac.uk/species/helicobacter/search_strains	HEL_AA6649AA	Enterobase	Australia	Perth	Unknown	hpSahul	1565979	40	37.7845	1459
OCN078	HPJ207	Included	https://enterobase.warwick.ac.uk/species/helicobacter/search_strains	HEL_AA6648AA	Enterobase	Australia	Perth	Unknown	hpSahul	1527734	51	39.4224	1431
OCN079	HP00152	Included	https://www.ncbi.nlm.nih.gov/assembly/GCA_003638625.1	GCA_003638625.1	NCBI	Australia	Perth	Unknown	hspNEuropeAustralia	1669430	78	38.112	1592
OCN080	HP00192	Included	https://www.ncbi.nlm.nih.gov/assembly/GCA_003637965.1	GCA_003637965.1	NCBI	Australia	Perth	Unknown	hspNEuropeAustralia	1625458	49	38.9685	1515
OCN081	HP00248	Included	https://www.ncbi.nlm.nih.gov/assembly/GCA_003638285.1	GCA_003638285.1	NCBI	Australia	Perth	Unknown	hspNEuropeAustralia	1683463	36	37.9164	1562
OCN082	HP00260	Included	https://www.ncbi.nlm.nih.gov/assembly/GCA_003638305.1	GCA_003638305.1	NCBI	Australia	Perth	Unknown	hspSWEuropeNorthAmerica	1597197	37	39.0686	1495
OCN083	HP01102	Included	https://www.ncbi.nlm.nih.gov/assembly/GCA_003638295.1	GCA_003638295.1	NCBI	Australia	Perth	Unknown	hspAfrica1NAmerica	1634075	33	38.5713	1513
OCN084	HP01140	Included	https://enterobase.warwick.ac.uk/species/helicobacter/search_strains	HEL_AA6631AA	Enterobase	Australia	Perth	Unknown	hpSahul	1661792	61	38.3604	1557
OCN085	HP01193	Included	https://enterobase.warwick.ac.uk/species/helicobacter/search_strains	HEL_AA6632AA	Enterobase	Australia	Perth	Unknown	hpSahul	1617039	39	38.0408	1521
OCN086	HP01234	Included	https://www.ncbi.nlm.nih.gov/assembly/GCA_003638595.1	GCA_003638595.1	NCBI	Australia	Perth	Unknown	hspSWEuropeAustralia	1658871	45	37.4663	1546
OCN087	HP01306	Included	https://www.ncbi.nlm.nih.gov/assembly/GCA_003638585.1	GCA_003638585.1	NCBI	Australia	Perth	Unknown	hspNEuropeAustralia	1638947	48	38.433	1549
OCN088	HP01316	Included	https://enterobase.warwick.ac.uk/species/helicobacter/search_strains	HEL_AA6633AA	Enterobase	Australia	Perth	Unknown	hpSahul	1657825	45	37.7371	1550
OCN089	HP01324	Included	https://enterobase.warwick.ac.uk/species/helicobacter/search_strains	HEL_AA6634AA	Enterobase	Australia	Perth	Unknown	hpSahul	1514250	27	38.0977	1412
OCN090	HP01330	Included	https://www.ncbi.nlm.nih.gov/assembly/GCA_003637935.1	GCA_003637935.1	NCBI	Australia	Perth	Unknown	hspNEurope	1685767	44	38.5715	1580
OCN091	HP02140	Included	https://www.ncbi.nlm.nih.gov/assembly/GCA_003638565.1	GCA_003638565.1	NCBI	Australia	Perth	Unknown	hspNEuropeAustralia	1634066	58	38.2764	1530
OCN092	HP03054	Included	https://www.ncbi.nlm.nih.gov/assembly/GCA_003638245.1	GCA_003638245.1	NCBI	Australia	Perth	Unknown	hspNEuropeAustralia	1649552	44	37.8952	1523
OCN093	HP03127	Included	https://enterobase.warwick.ac.uk/species/helicobacter/search_strains	HEL_AA6635AA	Enterobase	Australia	Perth	Unknown	hpSahul	1647686	33	38.3342	1544
OCN094	HP03218	Included	https://www.ncbi.nlm.nih.gov/assembly/GCA_003637925.1	GCA_003637925.1	NCBI	Australia	Perth	Unknown	hspSEurope	1643985	34	38.2925	1533
OCN095	HP04041	Included	https://www.ncbi.nlm.nih.gov/assembly/GCA_003638525.1	GCA_003638525.1	NCBI	Australia	Perth	Unknown	hspNEuropeAustralia	1674734	39	38.6822	1556
OCN096	HP04042	Included	https://www.ncbi.nlm.nih.gov/assembly/GCA_003638235.1	GCA_003638235.1	NCBI	Australia	Perth	Unknown	hspNEuropeAustralia	1601009	27	38.9781	1499
OCN097	HP04057	Included	https://www.ncbi.nlm.nih.gov/assembly/GCA_003638225.1	GCA_003638225.1	NCBI	Australia	Perth	Unknown	hspSEurope	1582137	34	38.2758	1458
OCN098	HP04086	Included	https://www.ncbi.nlm.nih.gov/assembly/GCA_003638535.1	GCA_003638535.1	NCBI	Australia	Perth	Unknown	hspSEurope	1622949	24	39.6672	1538
OCN099	HP04087	Included	https://www.ncbi.nlm.nih.gov/assembly/GCA_003638195.1	GCA_003638195.1	NCBI	Australia	Perth	Unknown	hspNEurope	1625952	39	39.0318	1515
OCN100	HP05044	Included	https://www.ncbi.nlm.nih.gov/assembly/GCA_003638485.1	GCA_003638485.1	NCBI	Australia	Perth	Unknown	hspSEurope	1632655	43	38.3624	1517
OCN101	HP06038	Included	https://www.ncbi.nlm.nih.gov/assembly/GCA_003638465.1	GCA_003638465.1	NCBI	Australia	Perth	Unknown	hspSEurope	1638771	36	38.3033	1546
OCN102	HP06045	Included	https://www.ncbi.nlm.nih.gov/assembly/GCA_003638175.1	GCA_003638175.1	NCBI	Australia	Perth	Unknown	hspAfrica1SAfrica	1645923	29	38.3817	1533
OCN103	HP06058	Included	https://www.ncbi.nlm.nih.gov/assembly/GCA_003638165.1	GCA_003638165.1	NCBI	Australia	Perth	Unknown	hspNEurope	1647037	46	38.4573	1551
OCN104	HP06059	Included	https://www.ncbi.nlm.nih.gov/assembly/GCA_003637885.1	GCA_003637885.1	NCBI	Australia	Perth	Unknown	hspAfrica1SAfrica	1666618	35	39.0556	1558
OCN105	HP07019	Included	https://www.ncbi.nlm.nih.gov/assembly/GCA_003638475.1	GCA_003638475.1	NCBI	Australia	Perth	Unknown	hspSEurope	1584978	27	37.8516	1479
OCN106	HP07036	Included	https://www.ncbi.nlm.nih.gov/assembly/GCA_003637875.1	GCA_003637875.1	NCBI	Australia	Perth	Unknown	hspSWEuropeAustralia	1639698	34	38.2678	1530
OCN107	HP08031	Included	https://www.ncbi.nlm.nih.gov/assembly/GCA_003637865.1	GCA_003637865.1	NCBI	Australia	Perth	Unknown	hspAfrica1SAfrica	1630358	44	38.9329	1521
OCN108	HP08058	Included	https://www.ncbi.nlm.nih.gov/assembly/GCA_003637835.1	GCA_003637835.1	NCBI	Australia	Perth	Unknown	hspSWEuropeAustralia	1547231	28	39.1158	1442
OCN109	HP08061	Included	https://www.ncbi.nlm.nih.gov/assembly/GCA_003638135.1	GCA_003638135.1	NCBI	Australia	Perth	Unknown	hspSWEuropeAustralia	1646844	43	37.7106	1541
OCN110	HP08072	Included	https://www.ncbi.nlm.nih.gov/assembly/GCA_003637825.1	GCA_003637825.1	NCBI	Australia	Perth	Unknown	hspAfrica1NAmerica	1629992	30	38.7666	1513
OCN111	HP08073	Included	https://www.ncbi.nlm.nih.gov/assembly/GCA_003637805.1	GCA_003637805.1	NCBI	Australia	Perth	Unknown	hspSEurope	1614312	35	38.7069	1508
OCN112	HP08074	Included	https://www.ncbi.nlm.nih.gov/assembly/GCA_003637775.1	GCA_003637775.1	NCBI	Australia	Perth	Unknown	hspSWEuropeAustralia	1569108	29	39.1313	1477
OCN113	HP09046	Included	https://www.ncbi.nlm.nih.gov/assembly/GCA_003637755.1	GCA_003637755.1	NCBI	Australia	Perth	Unknown	hspAfrica1SAfrica	1626738	47	38.5718	1513
OCN114	HP11004	Included	https://www.ncbi.nlm.nih.gov/assembly/GCA_003638425.1	GCA_003638425.1	NCBI	Australia	Perth	Unknown	hspSEurope	1575902	32	38.1435	1490
OCN115	HP11005	Included	https://www.ncbi.nlm.nih.gov/assembly/GCA_003637745.1	GCA_003637745.1	NCBI	Australia	Perth	Unknown	hspNEurope	1575376	34	38.9907	1490
OCN116	HP11011	Included	https://www.ncbi.nlm.nih.gov/assembly/GCA_003637715.1	GCA_003637715.1	NCBI	Australia	Perth	Unknown	hspSEurope	1650911	42	38.7159	1560
OCN117	HP11013	Included	https://www.ncbi.nlm.nih.gov/assembly/GCA_003638415.1	GCA_003638415.1	NCBI	Australia	Perth	Unknown	hspSEurope	1619004	35	39.1002	1522
OCN118	HP11020	Included	https://www.ncbi.nlm.nih.gov/assembly/GCA_003638115.1	GCA_003638115.1	NCBI	Australia	Perth	Unknown	hspNEurope	1615516	44	38.2409	1538
OCN119	HP11032	Included	https://www.ncbi.nlm.nih.gov/assembly/GCA_003638105.1	GCA_003638105.1	NCBI	Australia	Perth	Unknown	hspNEurope	1623497	36	37.8307	1553
OCN120	HP11037	Included	https://www.ncbi.nlm.nih.gov/assembly/GCA_003637695.1	GCA_003637695.1	NCBI	Australia	Perth	Unknown	hspSEurope	1653242	31	37.2297	1546
OCN121	HP11042	Included	https://www.ncbi.nlm.nih.gov/assembly/GCA_003638085.1	GCA_003638085.1	NCBI	Australia	Perth	Unknown	hspSWEuropeAustralia	1643471	29	39.1848	1551
OCN122	HP11043	Included	https://www.ncbi.nlm.nih.gov/assembly/GCA_003638055.1	GCA_003638055.1	NCBI	Australia	Perth	Unknown	hspSEurope	1633250	38	38.1197	1528
OCN123	HP11049	Included	https://www.ncbi.nlm.nih.gov/assembly/GCA_003638045.1	GCA_003638045.1	NCBI	Australia	Perth	Unknown	hspSWEuropeAustralia	1552557	50	38.2665	1446
OCN124	HP11054	Included	https://www.ncbi.nlm.nih.gov/assembly/GCA_003638405.1	GCA_003638405.1	NCBI	Australia	Perth	Unknown	hspNEurope	1584658	30	39.0573	1479
OCN125	HP11055	Included	https://www.ncbi.nlm.nih.gov/assembly/GCA_003638025.1	GCA_003638025.1	NCBI	Australia	Perth	Unknown	hspIndigenous	1587241	29	39.0771	1481
OCN126	HP11059	Included	https://www.ncbi.nlm.nih.gov/assembly/GCA_003637995.1	GCA_003637995.1	NCBI	Australia	Perth	Unknown	hpEastAsia	1638916	38	37.0353	1549
OCN127	HP12002	Included	https://www.ncbi.nlm.nih.gov/assembly/GCA_003637685.1	GCA_003637685.1	NCBI	Australia	Perth	Unknown	hspSWEuropeAustralia	1580451	21	39.0924	1499
OCN128	HP12014	Included	https://www.ncbi.nlm.nih.gov/assembly/GCA_003638375.1	GCA_003638375.1	NCBI	Australia	Perth	Unknown	hspSEurope	1564796	31	38.7376	1485
OCN129	HP12019	Included	https://www.ncbi.nlm.nih.gov/assembly/GCA_003638355.1	GCA_003638355.1	NCBI	Australia	Perth	Unknown	hspSEurope	1618733	34	38.7033	1522
OCN130	HP12020	Included	https://www.ncbi.nlm.nih.gov/assembly/GCA_003638345.1	GCA_003638345.1	NCBI	Australia	Perth	Unknown	hspAfrica1NAmerica	1598666	33	39.1393	1500
OCN131	HP12036	Included	https://www.ncbi.nlm.nih.gov/assembly/GCA_003637985.1	GCA_003637985.1	NCBI	Australia	Perth	Unknown	hpEastAsia	1603777	32	37.5326	1529
OCN132	HP12038	Included	https://www.ncbi.nlm.nih.gov/assembly/GCA_003637665.1	GCA_003637665.1	NCBI	Australia	Perth	Unknown	hspSEurope	1654828	32	38.4726	1550
OCN133	HP12053	Included	https://www.ncbi.nlm.nih.gov/assembly/GCA_003637635.1	GCA_003637635.1	NCBI	Australia	Perth	Unknown	hspSEurope	1615541	32	39.0387	1519
OCN134	HP12054	Included	https://www.ncbi.nlm.nih.gov/assembly/GCA_003637625.1	GCA_003637625.1	NCBI	Australia	Perth	Unknown	hpAfrica2	1580448	32	38.7387	1473
OCN135	HP12059	Included	https://www.ncbi.nlm.nih.gov/assembly/GCA_003637605.1	GCA_003637605.1	NCBI	Australia	Perth	Unknown	hspSEurope	1630575	35	38.1696	1520
OCN136	HP12060	Included	https://www.ncbi.nlm.nih.gov/assembly/GCA_003637565.1	GCA_003637565.1	NCBI	Australia	Perth	Unknown	hspNEurope	1580522	38	38.8001	1467
OCN137	HP12064	Included	https://www.ncbi.nlm.nih.gov/assembly/GCA_003637575.1	GCA_003637575.1	NCBI	Australia	Perth	Unknown	hpEastAsia	1575661	26	38.2445	1496
OCN138	HP12068	Included	https://www.ncbi.nlm.nih.gov/assembly/GCA_003637545.1	GCA_003637545.1	NCBI	Australia	Perth	Unknown	hspSEurope	1609673	31	38.4486	1516
OCN139	HP12069	Included	https://www.ncbi.nlm.nih.gov/assembly/GCA_003637515.1	GCA_003637515.1	NCBI	Australia	Perth	Unknown	hpEastAsia	1595644	36	38.231	1480
OCN140	HP12070	Included	https://www.ncbi.nlm.nih.gov/assembly/GCA_003637505.1	GCA_003637505.1	NCBI	Australia	Perth	Unknown	hspNEurope	1551236	38	38.602	1445
OCN141	HP12073	Included	https://www.ncbi.nlm.nih.gov/assembly/GCA_003637485.1	GCA_003637485.1	NCBI	Australia	Perth	Unknown	hpAfrica2	1606420	36	38.4474	1495
OCN142	HP12077	Included	https://www.ncbi.nlm.nih.gov/assembly/GCA_003637465.1	GCA_003637465.1	NCBI	Australia	Perth	Unknown	hspSEurope	1598900	27	41.1025	1495
OCN143	HP12078	Included	https://www.ncbi.nlm.nih.gov/assembly/GCA_003637435.1	GCA_003637435.1	NCBI	Australia	Perth	Unknown	hpEastAsia	1618888	34	37.7036	1544
OCN144	HP13005	Included	https://www.ncbi.nlm.nih.gov/assembly/GCA_003637415.1	GCA_003637415.1	NCBI	Australia	Perth	Unknown	hspSWEuropeAustralia	1580020	38	38.8085	1481
OCN145	HP13007	Included	https://www.ncbi.nlm.nih.gov/assembly/GCA_003637405.1	GCA_003637405.1	NCBI	Australia	Perth	Unknown	hspSEurope	1606819	36	38.4846	1494
OCN146	HP13009	Included	https://www.ncbi.nlm.nih.gov/assembly/GCA_003637365.1	GCA_003637365.1	NCBI	Australia	Perth	Unknown	hspNEuropeAustralia	1654194	46	38.4589	1549
OCN147	HP13011	Included	https://www.ncbi.nlm.nih.gov/assembly/GCA_003637375.1	GCA_003637375.1	NCBI	Australia	Perth	Unknown	hspAfrica1SAfrica	1597798	44	38.174	1490
OCN148	HP13012	Included	https://www.ncbi.nlm.nih.gov/assembly/GCA_003637345.1	GCA_003637345.1	NCBI	Australia	Perth	Unknown	hpEastAsia	1633006	28	38.5409	1551
OCN149	HP13013	Included	https://www.ncbi.nlm.nih.gov/assembly/GCA_003637305.1	GCA_003637305.1	NCBI	Australia	Perth	Unknown	hpEastAsia	1661012	38	38.1148	1577
OCN150	HP13021	Included	https://www.ncbi.nlm.nih.gov/assembly/GCA_003637295.1	GCA_003637295.1	NCBI	Australia	Perth	Unknown	hspSEurope	1577986	34	38.7255	1502
OCN151	HP13022	Included	https://www.ncbi.nlm.nih.gov/assembly/GCA_003637285.1	GCA_003637285.1	NCBI	Australia	Perth	Unknown	hspNEurope	1594896	45	39.0171	1492
OCN152	HP13024	Included	https://www.ncbi.nlm.nih.gov/assembly/GCA_003637265.1	GCA_003637265.1	NCBI	Australia	Perth	Unknown	hspNEurope	1641180	46	38.4447	1540
OCN153	HP13025	Included	https://www.ncbi.nlm.nih.gov/assembly/GCA_003637235.1	GCA_003637235.1	NCBI	Australia	Perth	Unknown	hspNEurope	1627628	26	38.4438	1527
OCN154	HP13026	Included	https://www.ncbi.nlm.nih.gov/assembly/GCA_003637225.1	GCA_003637225.1	NCBI	Australia	Perth	Unknown	hspAfrica1SAfrica	1676191	50	38.059	1554
OCN155	HP13027	Included	https://www.ncbi.nlm.nih.gov/assembly/GCA_003637205.1	GCA_003637205.1	NCBI	Australia	Perth	Unknown	hspNEurope	1585567	59	38.0977	1505
OCN156	HP13028	Included	https://www.ncbi.nlm.nih.gov/assembly/GCA_003637175.1	GCA_003637175.1	NCBI	Australia	Perth	Unknown	hspSEurope	1649898	38	38.3498	1569
OCN157	HP13029	Included	https://www.ncbi.nlm.nih.gov/assembly/GCA_003637165.1	GCA_003637165.1	NCBI	Australia	Perth	Unknown	hspNEurope	1564695	30	38.6414	1467
OCN158	HP13031	Included	https://www.ncbi.nlm.nih.gov/assembly/GCA_003637135.1	GCA_003637135.1	NCBI	Australia	Perth	Unknown	hspIndigenous	1588083	47	38.6581	1492
OCN159	HP13033	Included	https://www.ncbi.nlm.nih.gov/assembly/GCA_003637105.1	GCA_003637105.1	NCBI	Australia	Perth	Unknown	hspNEurope	1648519	46	38.0869	1540
OCN160	HP13050	Included	https://www.ncbi.nlm.nih.gov/assembly/GCA_003637115.1	GCA_003637115.1	NCBI	Australia	Perth	Unknown	hspSWEuropeAustralia	1580589	31	38.2987	1484
OCN161	HP13054	Included	https://www.ncbi.nlm.nih.gov/assembly/GCA_003637065.1	GCA_003637065.1	NCBI	Australia	Perth	Unknown	hspSEurope	1578262	29	39.0533	1481
OCN162	HP13056	Included	https://www.ncbi.nlm.nih.gov/assembly/GCA_003637055.1	GCA_003637055.1	NCBI	Australia	Perth	Unknown	hspNEurope	1588857	37	38.3032	1486
OCN163	HP13061	Included	https://www.ncbi.nlm.nih.gov/assembly/GCA_003637045.1	GCA_003637045.1	NCBI	Australia	Perth	Unknown	hspIndigenous	1706070	51	37.6939	1620
OCN164	HP13063	Included	https://www.ncbi.nlm.nih.gov/assembly/GCA_003637025.1	GCA_003637025.1	NCBI	Australia	Perth	Unknown	hpEastAsia	1616602	24	39.1547	1543
OCN165	HP13064	Included	https://www.ncbi.nlm.nih.gov/assembly/GCA_003636995.1	GCA_003636995.1	NCBI	Australia	Perth	Unknown	hspSEurope	1664798	46	38.4642	1546
OCN166	HP13068	Included	https://www.ncbi.nlm.nih.gov/assembly/GCA_003636985.1	GCA_003636985.1	NCBI	Australia	Perth	Unknown	hspSWEuropeAustralia	1639150	24	38.2254	1529
OCN167	HP13072	Included	https://www.ncbi.nlm.nih.gov/assembly/GCA_003636965.1	GCA_003636965.1	NCBI	Australia	Perth	Unknown	hspAfrica1SAfrica	1674524	39	38.2268	1556
OCN168	HP14021	Included	https://www.ncbi.nlm.nih.gov/assembly/GCA_003636935.1	GCA_003636935.1	NCBI	Australia	Perth	Unknown	hspSWEuropeAustralia	1625282	34	38.0255	1511
OCN169	HP14023	Included	https://www.ncbi.nlm.nih.gov/assembly/GCA_003636925.1	GCA_003636925.1	NCBI	Australia	Perth	Unknown	hspAfrica1SAfrica	1649904	29	38.6014	1542
OCN170	HP14031	Included	https://www.ncbi.nlm.nih.gov/assembly/GCA_003636905.1	GCA_003636905.1	NCBI	Australia	Perth	Unknown	hpEastAsia	1565090	24	38.4612	1487
OCN171	HP14036	Included	https://www.ncbi.nlm.nih.gov/assembly/GCA_003636885.1	GCA_003636885.1	NCBI	Australia	Perth	Unknown	hspNEuropeAustralia	1627696	46	38.1117	1526
OCN172	HP14039	Included	https://www.ncbi.nlm.nih.gov/assembly/GCA_003636855.2	GCA_003636855.2	NCBI	Australia	Perth	Unknown	hspSWEuropeAustralia	1678260	1	38.7358	1574
OCN173	HP14048	Included	https://www.ncbi.nlm.nih.gov/assembly/GCA_003636845.1	GCA_003636845.1	NCBI	Australia	Perth	Unknown	hspSEurope	1602417	42	38.3753	1470
OCN174	HP14050	Included	https://www.ncbi.nlm.nih.gov/assembly/GCA_003636825.1	GCA_003636825.1	NCBI	Australia	Perth	Unknown	hspSWEuropeSouthAmerica	1583336	32	38.6306	1465
OCN175	HP14051	Included	https://www.ncbi.nlm.nih.gov/assembly/GCA_003636805.1	GCA_003636805.1	NCBI	Australia	Perth	Unknown	hpEastAsia	1555159	24	39.0985	1485
OCN176	HP14052	Included	https://www.ncbi.nlm.nih.gov/assembly/GCA_003636785.1	GCA_003636785.1	NCBI	Australia	Perth	Unknown	hpEastAsia	1551755	32	38.809	1487
OCN177	HP14054	Included	https://www.ncbi.nlm.nih.gov/assembly/GCA_003636765.1	GCA_003636765.1	NCBI	Australia	Perth	Unknown	hspSEurope	1581075	28	39.1159	1492
OCN178	HP14056	Included	https://www.ncbi.nlm.nih.gov/assembly/GCA_003636745.1	GCA_003636745.1	NCBI	Australia	Perth	Unknown	hpEastAsia	1615732	28	38.7237	1524
OCN179	HP14065	Included	https://www.ncbi.nlm.nih.gov/assembly/GCA_003636725.1	GCA_003636725.1	NCBI	Australia	Perth	Unknown	hspSEurope	1632634	34	38.749	1519
OCN180	HP14069	Included	https://www.ncbi.nlm.nih.gov/assembly/GCA_003636705.1	GCA_003636705.1	NCBI	Australia	Perth	Unknown	hpEastAsia	1619950	39	37.8592	1539
OCN181	HP15002	Included	https://www.ncbi.nlm.nih.gov/assembly/GCA_003636675.1	GCA_003636675.1	NCBI	Australia	Perth	Unknown	hpEastAsia	1582835	27	38.9521	1513
OCN182	HP15003	Included	https://www.ncbi.nlm.nih.gov/assembly/GCA_003636665.1	GCA_003636665.1	NCBI	Australia	Perth	Unknown	hpEastAsia	1598068	31	38.7813	1515
OCN183	HP15004	Included	https://www.ncbi.nlm.nih.gov/assembly/GCA_003636645.1	GCA_003636645.1	NCBI	Australia	Perth	Unknown	hpEastAsia	1651366	24	37.6509	1556
OCN184	HP15005	Included	https://www.ncbi.nlm.nih.gov/assembly/GCA_003636165.1	GCA_003636165.1	NCBI	Australia	Perth	Unknown	hspSWEuropeAustralia	1558820	44	38.6578	1452
OCN185	HP15006	Included	https://www.ncbi.nlm.nih.gov/assembly/GCA_003636155.1	GCA_003636155.1	NCBI	Australia	Perth	Unknown	hspSEurope	1652308	36	38.5007	1554
OCN186	HP15011	Included	https://www.ncbi.nlm.nih.gov/assembly/GCA_003636145.1	GCA_003636145.1	NCBI	Australia	Perth	Unknown	hpEastAsia	1652125	31	37.6093	1562
OCN187	HP15012	Included	https://www.ncbi.nlm.nih.gov/assembly/GCA_003636105.1	GCA_003636105.1	NCBI	Australia	Perth	Unknown	hspSEurope	1600252	40	39.1487	1509
OCN188	HP15013	Included	https://www.ncbi.nlm.nih.gov/assembly/GCA_003636095.1	GCA_003636095.1	NCBI	Australia	Perth	Unknown	hspSEurope	1564467	47	38.2154	1496
OCN189	HP15015	Included	https://www.ncbi.nlm.nih.gov/assembly/GCA_003636085.1	GCA_003636085.1	NCBI	Australia	Perth	Unknown	hpEastAsia	1545257	37	38.5733	1484
OCN190	HP15018	Included	https://www.ncbi.nlm.nih.gov/assembly/GCA_003636065.1	GCA_003636065.1	NCBI	Australia	Perth	Unknown	hpEastAsia	1544845	21	38.7042	1472
OCN191	HP15020	Included	https://www.ncbi.nlm.nih.gov/assembly/GCA_003636605.1	GCA_003636605.1	NCBI	Australia	Perth	Unknown	hpEastAsia	1573363	27	38.876	1493
OCN192	HP15022	Included	https://www.ncbi.nlm.nih.gov/assembly/GCA_003636025.1	GCA_003636025.1	NCBI	Australia	Perth	Unknown	hspSEurope	1658050	53	38.5224	1552
OCN193	HP15025	Included	https://www.ncbi.nlm.nih.gov/assembly/GCA_003636615.1	GCA_003636615.1	NCBI	Australia	Perth	Unknown	hspSEurope	1684227	38	38.2306	1564
OCN194	HP15026	Included	https://www.ncbi.nlm.nih.gov/assembly/GCA_003636035.1	GCA_003636035.1	NCBI	Australia	Perth	Unknown	hspSEurope	1693128	43	38.5887	1593
OCN195	HP15027	Included	https://www.ncbi.nlm.nih.gov/assembly/GCA_003636005.1	GCA_003636005.1	NCBI	Australia	Perth	Unknown	hpEastAsia	1582609	26	38.72	1494
OCN196	HP15028	Included	https://www.ncbi.nlm.nih.gov/assembly/GCA_003635965.1	GCA_003635965.1	NCBI	Australia	Perth	Unknown	hspSEurope	1631173	42	38.6038	1538
OCN197	HP15031	Included	https://www.ncbi.nlm.nih.gov/assembly/GCA_003635975.1	GCA_003635975.1	NCBI	Australia	Perth	Unknown	hpEastAsia	1605490	38	38.5805	1503
OCN198	HP15032	Included	https://www.ncbi.nlm.nih.gov/assembly/GCA_003635945.1	GCA_003635945.1	NCBI	Australia	Perth	Unknown	hpEastAsia	1555248	29	38.55	1468
OCN199	HP15033	Included	https://www.ncbi.nlm.nih.gov/assembly/GCA_003636585.1	GCA_003636585.1	NCBI	Australia	Perth	Unknown	hspSEurope	1571081	54	38.3935	1481
OCN200	HP15034	Included	https://www.ncbi.nlm.nih.gov/assembly/GCA_003635915.1	GCA_003635915.1	NCBI	Australia	Perth	Unknown	hspAfrica1WAfrica	1628897	45	39.3031	1512
OCN201	HP15035	Included	https://www.ncbi.nlm.nih.gov/assembly/GCA_003635905.1	GCA_003635905.1	NCBI	Australia	Perth	Unknown	hspSEurope	1605083	60	38.2315	1505
OCN202	HP15036	Included	https://www.ncbi.nlm.nih.gov/assembly/GCA_003635885.1	GCA_003635885.1	NCBI	Australia	Perth	Unknown	hpEastAsia	1536706	43	38.3797	1454
OCN203	HP15039	Included	https://www.ncbi.nlm.nih.gov/assembly/GCA_003635855.1	GCA_003635855.1	NCBI	Australia	Perth	Unknown	hspNEuropeAustralia	1588463	86	38.2236	1483
OCN204	HP15040	Included	https://www.ncbi.nlm.nih.gov/assembly/GCA_003636555.1	GCA_003636555.1	NCBI	Australia	Perth	Unknown	hpEastAsia	1597365	19	38.8801	1508
OCN205	HP15044	Included	https://www.ncbi.nlm.nih.gov/assembly/GCA_003636525.1	GCA_003636525.1	NCBI	Australia	Perth	Unknown	hspIndigenous	1641358	46	38.7812	1538
OCN206	HP15050	Included	https://www.ncbi.nlm.nih.gov/assembly/GCA_003635845.1	GCA_003635845.1	NCBI	Australia	Perth	Unknown	hspSEurope	1657276	42	38.8697	1550
OCN207	HP15051	Included	https://www.ncbi.nlm.nih.gov/assembly/GCA_003636505.1	GCA_003636505.1	NCBI	Australia	Perth	Unknown	hpEastAsia	1610206	26	38.5883	1529
OCN208	HP15054	Included	https://www.ncbi.nlm.nih.gov/assembly/GCA_003636545.1	GCA_003636545.1	NCBI	Australia	Perth	Unknown	hspSEurope	1610877	34	39.0307	1509
OCN209	HP15058	Included	https://www.ncbi.nlm.nih.gov/assembly/GCA_003635825.1	GCA_003635825.1	NCBI	Australia	Perth	Unknown	hspSEurope	1549150	28	38.6805	1459
OCN210	HP15059	Included	https://www.ncbi.nlm.nih.gov/assembly/GCA_003635785.1	GCA_003635785.1	NCBI	Australia	Perth	Unknown	hspAfrica1SAfrica	1660590	57	38.5757	1525
OCN211	HP15060	Included	https://www.ncbi.nlm.nih.gov/assembly/GCA_003635795.1	GCA_003635795.1	NCBI	Australia	Perth	Unknown	hspSEurope	1620688	36	39.3872	1515
OCN212	HP15067	Included	https://www.ncbi.nlm.nih.gov/assembly/GCA_003635765.1	GCA_003635765.1	NCBI	Australia	Perth	Unknown	hpEastAsia	1581081	25	38.8351	1499
OCN213	HP16001	Included	https://www.ncbi.nlm.nih.gov/assembly/GCA_003636485.1	GCA_003636485.1	NCBI	Australia	Perth	Unknown	hpSahul	1701459	43	37.8542	1595
OCN214	HP16004	Included	https://www.ncbi.nlm.nih.gov/assembly/GCA_003636455.1	GCA_003636455.1	NCBI	Australia	Perth	Unknown	hpEastAsia	1521290	21	39.0539	1461
OCN215	HP16008	Included	https://www.ncbi.nlm.nih.gov/assembly/GCA_003636445.1	GCA_003636445.1	NCBI	Australia	Perth	Unknown	hspSWEurope	1648542	32	38.878	1548
OCN216	ausabras47a	Included	https://enterobase.warwick.ac.uk/species/helicobacter/search_strains	HEL_AA2528AA	Enterobase	Australia	AliceSprings	hpSahul	hpSahul	1579248	149	39.3579	1453
SAM001	Arg_53RA1	Included	https://enterobase.warwick.ac.uk/species/helicobacter/search_strains	HEL_AA2900AA	Enterobase	Argentina	BuenosAires	hspSWEurope	hspSWEurope	1625188	29	38.6085	1511
SAM002	Arg_110	Included	https://enterobase.warwick.ac.uk/species/helicobacter/search_strains	HEL_AA2877AA	Enterobase	Argentina	Unknown	hspSWEurope	hspSWEurope	1612882	43	38.7635	1502
SAM003	Arg_118EC2	Included	https://enterobase.warwick.ac.uk/species/helicobacter/search_strains	HEL_AA2943AA	Enterobase	Argentina	BuenosAires	hspSWEurope	hspSWEuropeSouthAmerica	1575110	46	37.3958	1479
SAM004	Arg_19RC1	Included	https://enterobase.warwick.ac.uk/species/helicobacter/search_strains	HEL_AA2615AA	Enterobase	Argentina	BuenosAires	hspSWEuropeMexico	hspSWEurope	1652983	44	38.3751	1520
SAM005	Arg_23UA1	Included	https://enterobase.warwick.ac.uk/species/helicobacter/search_strains	HEL_AA2773AA	Enterobase	Argentina	BuenosAires	hspAfrica1MiscAmerica	hspSWEuropeNorthAmerica	1695597	38	36.7457	1565
SAM006	Arg_34UA2	Included	https://enterobase.warwick.ac.uk/species/helicobacter/search_strains	HEL_AA2719AA	Enterobase	Argentina	BuenosAires	hspSWEuropeMexico	hspSWEuropeSouthAmerica	1640908	26	38.6285	1512
SAM007	Arg_38	Included	https://enterobase.warwick.ac.uk/species/helicobacter/search_strains	HEL_AA2771AA	Enterobase	Argentina	Unknown	hspSWEuropeMexico	hspSWEuropeSouthAmerica	1686585	41	38.9028	1557
SAM008	Arg_38RA2	Included	https://enterobase.warwick.ac.uk/species/helicobacter/search_strains	HEL_AA2787AA	Enterobase	Argentina	BuenosAires	hspSEurope	hspSEurope	1650898	25	38.8316	1544
SAM009	Arg_39UA2	Included	https://enterobase.warwick.ac.uk/species/helicobacter/search_strains	HEL_AA2612AA	Enterobase	Argentina	BuenosAires	hspSWEuropeMexico	hspSWEuropeSouthAmerica	1666392	52	37.7645	1530
SAM010	Arg_7RA1	Included	https://enterobase.warwick.ac.uk/species/helicobacter/search_strains	HEL_AA2875AA	Enterobase	Argentina	BuenosAires	hspSEurope	hspSEurope	1567871	23	38.6612	1471
SAM011	HPARG63	Included	https://www.ncbi.nlm.nih.gov/assembly/GCA_000438495.1	GCA_000438495.1	NCBI	Argentina	Unknown	hspSWEuropeMexico	hspSWEuropeSouthAmerica	1667776	28	37.9073	1553
SAM012	HPARG8G	Included	https://www.ncbi.nlm.nih.gov/assembly/GCA_000438475.1	GCA_000438475.1	NCBI	Argentina	Unknown	hspSEurope	hspSEurope	1602229	47	38.2166	1509
SAM013	Bra_LPB32	Included	https://enterobase.warwick.ac.uk/species/helicobacter/search_strains	HEL_AA2716AA	Enterobase	Brazil	BeloHorizonte	hspSEurope	hspAfrica1NAmerica	1651604	45	38.0247	1521
SAM014	Bra_LPB33	Included	https://enterobase.warwick.ac.uk/species/helicobacter/search_strains	HEL_AA2717AA	Enterobase	Brazil	BeloHorizonte	hspAfrica1NAmerica	hspSWEurope	1584871	27	38.8926	1475
SAM015	Bra_LPB34	Included	https://enterobase.warwick.ac.uk/species/helicobacter/search_strains	HEL_AA2712AA	Enterobase	Brazil	SantoAntoniodoGrana	hspSWEurope	hspAfrica1NAmerica	1590058	30	39.0081	1483
SAM016	Bra_LPB35	Included	https://enterobase.warwick.ac.uk/species/helicobacter/search_strains	HEL_AA2713AA	Enterobase	Brazil	BeloHorizonte	hspAfrica1NAmerica	hspAfrica1NAmerica	1655842	35	38.0424	1529
SAM017	Bra_LPB37	Included	https://enterobase.warwick.ac.uk/species/helicobacter/search_strains	HEL_AA2715AA	Enterobase	Brazil	RaulSoares	hspAfrica1NAmerica	hspAfrica1NAmerica	1674158	26	38.8385	1562
SAM018	Bra_LPB40	Included	https://enterobase.warwick.ac.uk/species/helicobacter/search_strains	HEL_AA2732AA	Enterobase	Brazil	BeloHorizonte	hspAfrica1NAmerica	hspAfrica1NAmerica	1630354	35	39.17	1504
SAM019	Bra_LPB41	Included	https://enterobase.warwick.ac.uk/species/helicobacter/search_strains	HEL_AA2976AA	Enterobase	Brazil	BeloHorizonte	hspAfrica1NAmerica	hspAfrica1NAmerica	1667369	35	38.9889	1544
SAM020	Bra_LPB42	Included	https://enterobase.warwick.ac.uk/species/helicobacter/search_strains	HEL_AA2734AA	Enterobase	Brazil	BeloHorizonte	hspAfrica1NAmerica	hspAfrica1SAfrica	1631908	45	37.8058	1508
SAM021	Bra_LPB43	Included	https://enterobase.warwick.ac.uk/species/helicobacter/search_strains	HEL_AA2733AA	Enterobase	Brazil	BeloHorizonte	hspAfrica1MiscAmerica	hspAfrica1NAmerica	1726318	115	38.3371	1624
SAM022	Bra_LPB44	Included	https://enterobase.warwick.ac.uk/species/helicobacter/search_strains	HEL_AA2987AA	Enterobase	Brazil	Esmeraldas	hspAfrica1NAmerica	hspAfrica1NAmerica	1597687	34	38.9221	1478
SAM023	CL_FE60	Included	https://enterobase.warwick.ac.uk/species/helicobacter/search_strains	HEL_AA2994AA	Enterobase	Chile	Central	hspSWEuropeMexico	hspSWEuropeSouthAmerica	1686794	40	36.7508	1577
SAM024	CL-FE70	Included	https://pubmlst.org/bigsdb?page=info&db=pubmlst_helicobacter_isolates&id=2700	2700	BIGSdb	Chile	Central	hspSWEuropeMexico	hspSWEuropeSouthAmerica	1594247	92	39.0174	1463
SAM025	CL_MASP	Included	https://enterobase.warwick.ac.uk/species/helicobacter/search_strains	HEL_AA2677AA	Enterobase	Chile	Central	hspSWEurope	hspSWEuropeColombia	1615490	16	38.5882	1521
SAM026	Cuz20	Included	https://www.ncbi.nlm.nih.gov/assembly/GCA_000148895.1	GCA_000148895.1	NCBI	Peru	MonteCarmelo	hspSAmerind	hspIndigenous	1635449	1	38.8638	1534
SAM027	PeCan18	Included	https://www.ncbi.nlm.nih.gov/assembly/GCA_000277425.1	GCA_000277425.1	NCBI	Peru	Lima	hspAfrica1MiscAmerica	hspSWEuropeNorthAmerica	1660685	1	39.0184	1541
SAM028	PeCan4	Included	https://www.ncbi.nlm.nih.gov/assembly/GCA_000148875.1	GCA_000148875.1	NCBI	Peru	Unknown	hspSAmerind	hspIndigenous	1638269	2	35.9198	1531
SAM029	Puno120	Included	https://www.ncbi.nlm.nih.gov/assembly/GCA_000224535.1	GCA_000224535.1	NCBI	Peru	Puno	hspSAmerind	hspIndigenous	1637762	2	37.3517	1530
SAM030	Puno135	Included	https://www.ncbi.nlm.nih.gov/assembly/GCA_000224555.1	GCA_000224555.1	NCBI	Peru	Puno	hspSAmerind	hspIndigenous	1646139	1	38.8231	1537
SAM031	Sat464	Included	https://www.ncbi.nlm.nih.gov/assembly/GCA_000148915.1	GCA_000148915.1	NCBI	Peru	Satipo	hspSAmerind	hspIndigenous	1567570	2	36.3199	1462
SAM032	Shi112	Included	https://www.ncbi.nlm.nih.gov/assembly/GCA_000277405.1	GCA_000277405.1	NCBI	Peru	Shimaa	hspSAmerind	hspIndigenous	1663456	1	38.7727	1558
SAM033	Shi169	Included	https://www.ncbi.nlm.nih.gov/assembly/GCA_000277385.1	GCA_000277385.1	NCBI	Peru	Shimaa	hspSAmerind	hspIndigenous	1616909	1	38.8638	1515
SAM034	Shi417	Included	https://www.ncbi.nlm.nih.gov/assembly/GCA_000277365.1	GCA_000277365.1	NCBI	Peru	Shimaa	hspSAmerind	hspIndigenous	1665719	1	38.7706	1542
SAM035	Shi470	Included	https://www.ncbi.nlm.nih.gov/assembly/GCA_000020245.1	GCA_000020245.1	NCBI	Peru	Shimaa	hspSAmerind	hspIndigenous	1608548	1	38.9147	1517
SAM036	SJM180	Included	https://www.ncbi.nlm.nih.gov/assembly/GCA_000148855.1	GCA_000148855.1	NCBI	Peru	Lima	hspSWEuropeMexico	hspSWEuropeSouthAmerica	1658051	1	38.8991	1521
SAM037	v225d	Included	https://www.ncbi.nlm.nih.gov/assembly/GCA_000093185.1	GCA_000093185.1	NCBI	Venezuela	Piaroa	hspSAmerind	hspIndigenous	1595604	2	35.9276	1509
SAM038	VE_HET009	Included	https://enterobase.warwick.ac.uk/species/helicobacter/search_strains	HEL_AA2754AA	Enterobase	Venezuela	Caracas	hspSWEurope	hspSWEurope	1630453	42	38.5246	1522
SAM039	VE_HET044	Included	https://enterobase.warwick.ac.uk/species/helicobacter/search_strains	HEL_AA2805AA	Enterobase	Venezuela	Caracas	hspSWEuropeMexico	hspSWEuropeSouthAmerica	1620359	29	38.333	1516
SAM040	VE_HET046	Included	https://enterobase.warwick.ac.uk/species/helicobacter/search_strains	HEL_AA2806AA	Enterobase	Venezuela	Caracas	hspAfrica1MiscAmerica	hspSWEuropeNorthAmerica	1657590	36	37.5689	1531
SAM041	VE_HET052	Included	https://enterobase.warwick.ac.uk/species/helicobacter/search_strains	HEL_AA2682AA	Enterobase	Venezuela	Caracas	hspSWEurope	hspSWEurope	1668255	31	37.0888	1574
SAM042	VE_HET057	Included	https://enterobase.warwick.ac.uk/species/helicobacter/search_strains	HEL_AA2684AA	Enterobase	Venezuela	Caracas	hspSWEurope	hspSWEurope	1643379	45	38.896	1522
SAM043	VE_HET084	Included	https://enterobase.warwick.ac.uk/species/helicobacter/search_strains	HEL_AA2846AA	Enterobase	Venezuela	Caracas	hspSWEuropeMexico	hspSWEuropeSouthAmerica	1764504	81	38.1194	1624
SAM044	VE_HET109	Included	https://enterobase.warwick.ac.uk/species/helicobacter/search_strains	HEL_AA2871AA	Enterobase	Venezuela	Caracas	hspSWEurope	hspSWEurope	1649942	39	37.6339	1540
SAM045	VE_HV055	Included	https://enterobase.warwick.ac.uk/species/helicobacter/search_strains	HEL_AA2881AA	Enterobase	Venezuela	Caracas	hspAfrica1MiscAmerica	hspAfrica1SAfrica	1598319	23	37.9314	1482
SAM046	VE_HV073	Included	https://enterobase.warwick.ac.uk/species/helicobacter/search_strains	HEL_AA2657AA	Enterobase	Venezuela	Caracas	hspSWEurope	hspSWEurope	1609082	54	37.704	1501
SAM047	VE_HV076	Included	https://enterobase.warwick.ac.uk/species/helicobacter/search_strains	HEL_AA2659AA	Enterobase	Venezuela	Caracas	hspSWEurope	hspSWEurope	1656411	48	36.376	1553
SAM048	VE_HV265	Included	https://enterobase.warwick.ac.uk/species/helicobacter/search_strains	HEL_AA2951AA	Enterobase	Venezuela	Caracas	hspSWEurope	hspSWEurope	1635921	43	36.9844	1549
AFR046	SA146C	Excluded	https://www.ncbi.nlm.nih.gov/assembly/GCA_000476375.1	GCA_000476375.1	NCBI	SouthAfrica	Mpumalanga	hspAfrica1SAfrica	-	1672242	45	37.7619	1702
AFR049	SA157C	Excluded	https://www.ncbi.nlm.nih.gov/assembly/GCA_000476775.1	GCA_000476775.1	NCBI	SouthAfrica	Mpumalanga	hspAfrica1SAfrica	-	1674515	71	37.1876	1848
AFR072	SA252C	Excluded	https://www.ncbi.nlm.nih.gov/assembly/GCA_000476495.1	GCA_000476495.1	NCBI	SouthAfrica	Mpumalanga	hspAfrica1SAfrica	-	1652392	51	37.9291	1706
AFR081	SA47C	Excluded	https://www.ncbi.nlm.nih.gov/assembly/GCA_000476355.1	GCA_000476355.1	NCBI	SouthAfrica	Mpumalanga	hpAfrica2	-	1669454	28	37.7875	1779
AFR088	SouthAfrica50	Excluded	https://www.ncbi.nlm.nih.gov/assembly/GCA_000448525.1	GCA_000448525.1	NCBI	SouthAfrica	Johannesburgo	hpAfrica2	-	1600214	2	38.7377	1763
AS033	XZ274	Excluded	https://www.ncbi.nlm.nih.gov/assembly/GCA_000262655.1	GCA_000262655.1	NCBI	China	Zhejiang	hspEAsia	-	1656544	2	35.2237	1699
C125	NQ1701	Excluded	https://www.ncbi.nlm.nih.gov/assembly/GCA_000285135.1	GCA_000285135.1	NCBI	Colombia	Nariño	hspAfrica1MiscAmerica	-	1639623	78	38.6075	1804
C162	22316	Excluded	https://www.ncbi.nlm.nih.gov/assembly/GCA_002533705.1	GCA_002533705.1	NCBI	Colombia	Cundinamarca		-	1887442	387	39.2146	1709
C164	24008	Excluded	https://www.ncbi.nlm.nih.gov/assembly/GCA_011058095.1	GCA_011058095.1	NCBI	Colombia	Bolivar		-	1859774	562	40.0444	1682
CAM002	Nic02_A	Excluded	https://enterobase.warwick.ac.uk/species/helicobacter/search_strains	HEL_AA0171AA	Enterobase	Nicaragua	Managua	hspSWEuropeHonduras	-	2373328	71	36.3215	2634
EUR244	E48	Excluded	https://www.ncbi.nlm.nih.gov/assembly/GCA_000499345.2	GCA_000499345.2	NCBI	Russia	Krasnoyarskiy	hspSAmerind	-	1661917	61	38.1083	1837
EUR245	H13_1	Excluded	https://www.ncbi.nlm.nih.gov/assembly/GCA_000499325.2	GCA_000499325.2	NCBI	Russia	KhabarovskKrai	hspSAmerind	-	1631474	96	37.7823	1864
NAM032	B128	Excluded	https://www.ncbi.nlm.nih.gov/assembly/GCA_007844075.1	GCA_007844075.1	NCBI	USA	Unknown	hspSEurope	-	1649221	73	38.1101	1743
NAM120	G_Mx_2003_93	Excluded	https://www.ncbi.nlm.nih.gov/assembly/GCA_008033035.1	GCA_008033035.1	NCBI	Mexico	MexicoCity	hspSWEuropeMexico	-	1632682	1	39.0539	1699

## Sheet: Supplemental table 2
Supplemental table 2. H. pylori subpopulations identified in the 154 Colombian strains analyzed.
Colombian H. pylori subpopulations		Number of strains		Departments
				CU	NR	BY	TL	ST	CL	MT	CQ	CV	RS	AM
hspSEurope		1		1
hspSWEurope		1		1
hspSWEuropeNorthAmerica		13		6		1	2	2				1	1
hspSWEuropeSouthAmerica		6		5				1
hspSWEuropeColombia		18		12	1	4		1
hspColombia	hspColombia_Nariño	105	14		14
	hspColombia_Andes		27	8	13	1	1	2	1		1
	hspColombia_Cundinamarca		64	49	1	11		2		1
hspAfrica1SAfrica		1			1
hspAfrica1NAmerica		7		1	6
hspIndigenous		2												2
Total		154		83	36	17	3	8	1	1	1	1	1	2
CU: Cundinamarca
NR:Nariño
BY:Boyaca
TL:Tolima
ST:Santander
CL:Caldas
MT:Meta
CQ:Caqueta
CV:Cauca's Valley
RS:Risaralda
AM:Amazon

## Sheet: Supplemental table 3
Supplemental table 3. Relative effect of recombination to mutation in H. pylori populations
Populations	Avg. recombination/mutation rate (R/θ)			Avg. Length of imports (δ)			Avg divergence of imports between donors and receptors (v)			Avg. number of substitutions per recombination			Avg. Relative effect of recombination to mutation (r/m)
	All	High self-identity	Mixed	All	High self-identity	Mixed	All	High self-identity	Mixed	All	High self-identity	Mixed	All	High self-identity	Mixed
hpAfrica2	0.599073	0.599073	-	71.8943	71.8943	-	0.0977541	0.0977541	-	6.24447	6.24447	-	4.20523	4.20523	-
hpSahul	1.28448	1.28448	-	164.981	164.981	-	0.043559	0.043559	-	6.66358	6.66358	-	11.8589	11.8589	-
hspNEuropeAustralia	1.662	1.662	-	197.491	197.491	-	0.053	0.053	-	10.23	10.23	-	17.597	17.597	-
hspAfrica1WAfrica	1.94658	-	1.94658	131.978	-	131.978	0.0448979	-	0.0448979	5.62875	-	5.62875	10.8591	-	10.8591
hspAfrica1Nicaragua	1.57917	-	1.57917	184.781	-	184.781	0.0577925	-	0.0577925	10.5991	-	10.5991	16.7814	-	16.7814
hspAfrica1NAmerica	1.46922	-	1.46922	113.994	-	113.994	0.0561721	-	0.0561721	5.84864	-	5.84864	9.37757	-	9.37757
hpAsia2	1.46757	-	1.46757	164.949	-	164.949	0.0450347	-	0.0450347	7.16072	-	7.16072	10.7226	-	10.7226
hspNEurope	1.90476	-	1.90476	139.832	-	139.832	0.0501411	-	0.0501411	6.89874	-	6.89874	13.7365	-	13.7365
hspSWEuropeAustralia	1.98844	-	1.98844	121.325	-	121.325	0.0493187	-	0.0493187	5.57624	-	5.57624	11.2147	-	11.2147
hspAfrica1SAfrica	0.878133	0.627224	1.10395	94.5871	45.8706	138.432	0.0635598	0.0623395	0.064658	5.82264	3.01632	8.34833	6.48225	1.65985	10.8224
hpEastAsia	1.01675	1.03101	1.00535	93.2508	89.4997	96.2516	0.0421059	0.0336678	0.0488564	3.96623	3.16184	4.60974	5.07155	5.58602	4.65996
hspIndigenous	1.16463	0.587481	1.68407	106.541	51.8206	155.789	0.0542757	0.0516737	0.0566175	5.63535	2.80914	8.17893	8.47698	1.61938	14.6488
hspSEurope	1.7134	1.79448	1.63233	146.351	183.082	109.62	0.0630143	0.0669689	0.0590598	8.90714	11.5903	6.22394	15.8992	21.2205	10.5778
hspSWEurope	1.9318	1.94883	1.91148	129.805	109.573	150.037	0.0547807	0.0543751	0.0551862	6.95676	5.94251	7.971	13.9136	11.6	16.2272
hspSWEuropeNorthAmerica	1.22499	0.926601	1.43386	97.0968	86.9525	104.198	0.0576759	0.0525126	0.0612903	5.60018	4.56306	6.32616	7.76072	5.93158	9.04112
hspSWEuropeHonduras	1.48194	1.30474	1.65913	196.721	170.492	222.951	0.0560638	0.0562688	0.0558588	11.15	9.98491	12.3151	16.939	13.926	19.9521
hspSWEuropeSouthAmerica	1.34838	0.889336	1.71562	111.73	63.7288	150.131	0.0522312	0.443769	0.0585147	6.16858	3.06012	8.65535	10.0338	3.58167	15.1956
hspColombia	1.50866	1.20381	1.75254	135.193	111.029	154.524	0.0533399	0.0485378	0.057171	7.46681	5.86396	8.74909	12.5038	9.18357	15.1599
hspSWEuropeColombia	1.50336	0.924312	1.83424	114.527	62.2974	144.372	0.0519872	0.0470069	0.0548332	6.11716	3.11681	7.83165	10.5544	3.50285	14.5838

## Sheet: Supplemental table 4
Supplemental table 4. Core genome positions of highest Fst values in hspColombia isolates compared with hspSWEurope.
Gene	SNP	Major/Minor Alleles	Fst value	Fisher Test		Amino acid change (Codon)	Sustitution class
				P-val	adjusted P-val
HP0018	18007	A/G	0.678227	2.05513e-26	1.76742e-24	p.Ser359Asn	Nonsynonymous
HP0019	19187	A/G	0.66627	3.88102e-25	3.33767e-23	p.Asn270Asp	Nonsynonymous
HP0127	139203	A/G	0.622084	1.73892e-22	1.49547e-20	p.Thr266Val	Nonsynonymous
HP0127	139202	C/T	0.608849	1.49719e-21	1.28759e-19	p.Thr266Val	Nonsynonymous
HP0130	140740	T/C	0.635371	4.66137e-23	4.00877e-21	p.Ile96Val	Nonsynonymous
HP0175	182158	G/A	0.641939	4.93583e-25	4.24481e-23	p.Gln98Gln	Synonymous
HP0175	182168	A/G	0.641939	4.93583e-25	4.24481e-23	p.Asp101Asp	Synonymous
HP0175	182161	A/C	0.630515	2.11589e-24	1.81967e-22	p.Lys99Lys	Synonymous
HP0181	188183	T/C	0.500663	5.19244e-17	4.4655e-15	p.Leu69Leu	Synonymous
HP0252	262472	A/G	0.635204	1.32794e-23	1.14202e-21	p.Gly252Arg	Nonsynonymous
HP0252	262533	A/G	0.559515	2.24996e-19	1.93497e-17	p.Asn272Ser	Nonsynonymous
HP0252	262591	T/C	0.529252	6.26537e-18	5.38822e-16	p.Leu291Leu	Synonymous
HP0252	262576	G/A	0.525522	8.69307e-18	7.47604e-16	p.Ile286IIe	Synonymous
HP0269	279397	C/T	0.504857	3.44529e-17	2.96295e-15	p.Cys251Cys	Synonymous
HP0377	385622	T/C	0.674541	2.49625e-25	2.14677e-23	p.Phe95Leu	Nonsynonymous
HP0377	385885	C/A,T	0.615209	2.23594e-23	1.92291e-21	p.Ala182Ala	Synonymous
HP0377	385608	C/T	0.540745	0.00238942	9.84177e-20	p.Ser90His,Phe	Nonsynonymous
HP0377	385607	C/G	0.537553	1.14439e-21	9.84177e-20	p.Ser90His,Phe	Nonsynonymous
HP0415	428204	G/A	0.50346	8.23918e-17	7.0857e-15	p.Gly173Asn,Asp	Nonsynonymous
HP0486	510277	C/T	0.937532	1.54618e-48	1.32971e-46	p.Asp309Ser	Nonsynonymous
HP0486	510233	T/G	0.915792	1.54618e-48	1.32971e-46	p.Ser,Asn294Ser	Nonsynonymous
HP0486	510226	C/T	0.895824	1.54618e-48	1.32971e-46	p.Gln292Gly	Nonsynonymous
HP0486	510268	C/T	0.870624	9.47e-46	8.1442e-44	p.Ala306Val	Nonsynonymous
HP0486	510212	T/C	0.824388	3.15284e-44	2.71144e-42	p.Tyr287Tyr	Synonymous
HP0486	510238	T/C	0.709831	3.15284e-44	2.71144e-42	p.Arg296Met	Nonsynonymous
HP0486	509477	G/T	0.654031	5.99211e-44	5.15321e-42	p.Ala42Ser	Nonsynonymous
HP0486	510245	G/A	0.612806	1.23666e-40	1.06353e-38	p.Ile298Met,Ile	Nonsynonymous
HP0486	510275	T/C	0.937532	2.60458e-36	2.23994e-34	p.Tyr308Tyr	Synonymous
HP0486	510276	G/T	0.937532	2.00197e-28	1.72169e-26	p.Asp309Ser	Nonsynonymous
HP0486	510224	T/A,G	0.904227	4.0118e-28	3.45015e-26	p.Gln292Gly	Nonsynonymous
HP0486	510272	C/T	0.904227	1.34859e-28	1.15979e-26	p.Leu307Leu	Synonymous
HP0486	510416	C/T	0.712921	2.45922e-26	2.11493e-24	p.Asp355Asp	Synonymous
HP0486	510251	C/T	0.709183	1.33619e-25	1.14912e-23	p.Asn300Asn	Synonymous
HP0486	510263	A/G	0.683289	2.55936e-24	2.20105e-22	p.Phe304Phe	Synonymous
HP0486	509475	C/T	0.678643	2.55936e-24	2.20105e-22	p.Ser,Ala42Ser	Nonsynonymous
HP0486	509474	A/G	0.654031	3.23962e-23	2.78607e-21	p.Phe41Phe	Synonymous
HP0486	510152	G/A	0.635819	6.74542e-29	0.333942	p.Ile267IIe	Synonymous
HP0486	510170	T/C	0.595154	3.24494e-21	2.79065e-19	p.Leu273Leu	Synonymous
HP0517	545233	C/A	0.609185	9.52996e-22	8.19577e-20	p.Asp,Arg300Gly	Nonsynonymous
HP0517	545234	A/G	0.609185	9.52996e-22	8.19577e-20	p.Asp,Arg300Gly	Nonsynonymous
HP0517	545237	A/G	0.609185	9.52996e-22	8.19577e-20	p.Arg301Met	Nonsynonymous
HP0517	545227	G/T	0.528569	7.89876e-18	6.79294e-16	p.Arg,Lys297Gln	Nonsynonymous
HP0554	589650	A/G	0.687286	1.13757e-27	9.7831e-26	p.Ser295Gly	Nonsynonymous
HP0554	589649	C/T	0.635204	1.32794e-23	1.14202e-21	p.Ser295Gly	Nonsynonymous
HP0554	589660	A/G	0.568985	8.59075e-22	7.38804e-20	p.Arg298Lys	Nonsynonymous
HP0554	589661	G/A	0.568985	8.59075e-22	7.38804e-20	p.Arg298Lys	Nonsynonymous
HP0554	589664	G/A	0.561235	8.27484e-21	7.11636e-19	p.Arg299Arg	Synonymous
HP0554	589452	G/A	0.548769	9.65882e-19	8.30659e-17	p.Asp229Asn	Nonsynonymous
HP0558	592566	C/T	0.506588	8.92424e-17	7.67485e-15	p.Ile26Ile	Synonymous
HP0564	597177	C/T	0.625088	5.30428e-23	4.56168e-21	p.Ser51Ser	Synonymous
HP0686	735762	A/G	0.54699	3.92012e-19	3.37131e-17	p.Val462Ala	Nonsynonymous
HP0686	735764	C/T	0.54699	3.92012e-19	3.37131e-17	p.Ile463Ile	Synonymous
HP0706	760895	T/C	0.86328	1.15535e-40	9.93598e-39	p.Lys208Asn	Nonsynonymous
HP0706	760533	G/T	0.65096	4.0217e-24	3.45866e-22	p.Leu88Phe	Nonsynonymous
HP0706	760505	T/C	0.572761	9.62238e-21	8.27524e-19	p.Ala78Ser	Nonsynonymous
HP0706	760502	T/C	0.556793	6.5064e-20	5.59551e-18	p.His77His	Synonymous
HP0706	760503	A/G,T	0.556793	6.5064e-20	5.59551e-18	p.Ala78Ser	Nonsynonymous
HP0706	760755	A/G	0.548039	1.49111e-19	1.28235e-17	p.Ile162Val	Nonsynonymous
HP0706	760641	C/A	0.526858	9.85736e-19	8.47733e-17	p.Thr124Asp	Nonsynonymous
HP0706	760642	A/G	0.526858	9.85736e-19	8.47733e-17	p.Thr124Asp	Nonsynonymous
HP0706	760580	C/A	0.52683	2.72273e-08	2.34154e-06	p.Phe103Leu	Nonsynonymous
HP0788	844036	A/G	0.623103	5.9167e-23	5.08836e-21	p.Ala120Thr	Nonsynonymous
HP1012	1076440	A/G	0.589325	8.21166e-21	7.06203e-19	p.Arg299Lys	Nonsynonymous
HP1054	1117241	T/C	0.535516	7.80659e-19	6.71367e-17	p.Glu2Gly	Nonsynonymous
HP1055	1117712	T/C	0.717047	3.97475e-28	3.41829e-26	p.Ala163Val	Nonsynonymous
HP1055	1117671	T/G	0.663259	7.61574e-25	6.54954e-23	p.Ile177Phe	Nonsynonymous
HP1055	1117630	T/C	0.65924	6.46061e-25	5.55613e-23	p.Asp190Asp	Synonymous
HP1055	1117256	G/A	0.650959	1.70973e-24	1.47037e-22	p.Ter315Ter	Synonymous
HP1055	1117378	A/T	0.523366	8.92889e-18	7.67884e-16	p.Arg274Arg	Synonymous
HP1055	1117348	G/A	0.509373	2.51365e-17	2.16174e-15	p.Gln284His	Nonsynonymous
HP1056	1118775	G/A	0.511819	6.84239e-18	5.88446e-16	p.Ser92Ser	Synonymous
HP1340	1399617	A/G	0.63672	5.81905e-24	5.00438e-22	p.Ile29Val	Nonsynonymous
HP1487	1559900	A/G	0.540672	5.509e-18	14.5285	p.Arg209Arg	Synonymous
HP1487	1559824	T/A,G	0.520396	7.14293e-18	6.14292e-16	p.Leu235Phe	Nonsynonymous
HP1487	1559954	A/G	0.519794	1.07291e-17	9.227e-16	p.Leu191Leu	Synonymous
HP1512	1586602	C/T	0.799812	3.49079e-34	3.00208e-32	p.Arg719Gln	Nonsynonymous
HP1512	1586601	C/A	0.788448	2.57628e-33	2.2156e-31	p.Arg719Gln	Nonsynonymous
HP1512	1586609	A/G	0.788448	2.57628e-33	2.2156e-31	p.Lys721Lys	Synonymous
HP1512	1586603	A/G	0.775948	2.48342e-32	2.13574e-30	p.Arg719Gln	Nonsynonymous
HP1512	1584617	A/G	0.53367	2.10809e-19	1.81296e-17	p.Ser57Ser	Synonymous
HP1565	1648838	A/G	0.584235	8.1221e-21	6.985e-19	p.Thr66Ile	Nonsynonymous
HP1565	1648872	T/C	0.503984	9.47655e-17	8.14983e-15	p.Asn55Asp	Nonsynonymous
